# Supplementary material for: From Genome Diversity to Inferred Functional Constraints: An Integrated Evolutionary Analysis of Hepatitis B Virus Genotype F
Source: Int J Mol Sci. 2026 Feb 28;27(5):2284. doi: 10.3390/ijms27052284 (PMC12985258; doi:10.3390/ijms27052284)
Supplement: Supplementary file 1 [file ijms-27-02284-s001.zip › Table S1.xlsx]

## Sheet: Table S1
Table S1. Accession numbers, geographic origin, and molecular characteristics of HBV sequences analyzed.
Aaccession number	Country of origin	Phylogenetic analysis	Collection date	Recombination	Drug Resistance	RT Mutation
EU054331	GABON	A	-		Sensitive
X02763	NO INF	A	-		Sensitive
AB219428	PHILIPPINES	B	-		Sensitive
D00331	INDONESIA	B	-		Sensitive
GQ358158	INDONESIA	C	2007		Sensitive
GQ924620	MALAYSIA	C	2006		Sensitive
AF121240	NO INF	D	-		Sensitive
FJ904433	TUNISIA	D	2005		Sensitive
AB106564	GHANA	E	-		Sensitive
AY738145	CONGO	E	-		Sensitive
AB064313	UNITED STATES	G	-		Sensitive
AF160501	FRANCE	G	-		Sensitive
AY090454	NICARAGUA	H	-		Sensitive
FJ356716	ARGENTINA	H	2008		Sensitive
AY090456	NICARAGUA	F1a	-		Sensitive
AY090458	COSTA RICA	F1a	-		Sensitive
AY090459	COSTA RICA	F1a	-		Sensitive
AY090461	EL SALVADOR	F1a	-		Sensitive
FJ589065	EL SALVADOR	F1a	-		not profiled
KP718104	PANAMA	F1a	2012		Sensitive
KP718113	PANAMA	F1a	2010		Sensitive
AB064316	UNITED STATES	F1b	-		Sensitive
AB086397	JAPAN	F1b	-		Sensitive
AB116552	VENEZUELA	F1b	-		Sensitive
AB116654	JAPAN	F1b	-		Sensitive
AF223963	ARGENTINA	F1b	-		Sensitive
AF223964	ARGENTINA	F1b	-		Sensitive
AY179735	ARGENTINA	F1b	-		Sensitive
DQ823091	ARGENTINA	F1b	-		Sensitive
DQ823092	ARGENTINA	F1b	-		Sensitive
DQ823093	ARGENTINA	F1b	-		Sensitive
DQ823094	ARGENTINA	F1b	-		Sensitive
DQ823095	ARGENTINA	F1b	-		Sensitive
EU366118	ARGENTINA	F1b	2004		Sensitive
EU366133	ARGENTINA	F1b	2006		Sensitive
EU670260	PERU	F1b	-		Sensitive
EU670261	PERU	F1b	-		not profiled
EU670262	PERU	F1b	-		not profiled
FJ657525	ARGENTINA	F1b	2004		Sensitive
FJ657529	ARGENTINA	F1b	-		Sensitive
FJ709457	CHILE	F1b	-		Resistance	rtL180M + rtM204V
FJ709458	CHILE	F1b	-		Sensitive
FJ709459	CHILE	F1b	-		Sensitive
FJ709460	CHILE	F1b	-		Sensitive
FJ709462	CHILE	F1b	-		Resistance	rtL180M + rtM204V
FJ709463	CHILE	F1b	-		Sensitive
FJ709464	CHILE	F1b	-		Sensitive
FJ709465	CHILE	F1b	-		Sensitive
FJ709494	CHILE	F1b	-		Sensitive
HE981182	ARGENTINA	F1b	-		Sensitive
HE981183	ARGENTINA	F1b	-		Sensitive
HE981184	ARGENTINA	F1b	-		Sensitive
HE981185	ARGENTINA	F1b	-		Sensitive
HM585186	CHILE	F1b	2008		Sensitive
HM585187	CHILE	F1b	2009		Sensitive
HM585188	CHILE	F1b	2006		Sensitive
HM585189	CHILE	F1b	2005		Sensitive
HM585190	CHILE	F1b	2009		Sensitive
HM585191	CHILE	F1b	2009		Sensitive
HM585192	CHILE	F1b	2009		Sensitive
HM585193	CHILE	F1b	2009		Sensitive
HM585194	CHILE	F1b	2007		Sensitive
HM585195	CHILE	F1b	2010		Sensitive
HM585196	CHILE	F1b	2010		Sensitive
HM585197	CHILE	F1b	2007		Sensitive
HM585198	CHILE	F1b	2007		Sensitive
HM585199	CHILE	F1b	2009		Sensitive
HM585200	CHILE	F1b	2009		Resistance	rtV173L + rtL180M + rtM204V
HM590471	CHILE	F1b	2009		Sensitive
HM590472	CHILE	F1b	2010		Sensitive
HM590473	CHILE	F1b	2007		Sensitive
HM590474	CHILE	F1b	2009		Sensitive
HM622135	CHILE	F1b	2008		Sensitive
HM627320	CHILE	F1b	2007		Sensitive
HQ378247	IRELAND	F1b	2009		Sensitive
JN688691	ARGENTINA	F1b	2009		Sensitive
JN688699	ARGENTINA	F1b	2009		Sensitive
JN688703	ARGENTINA	F1b	2009		Sensitive
JN792913	UNITED STATES	F1b	1998		Sensitive
JN792914	UNITED STATES	F1b	1982		Sensitive
JN792915	UNITED STATES	F1b	1980		Sensitive
JN792916	UNITED STATES	F1b	1975		Sensitive
JN792917	UNITED STATES	F1b	1988		Sensitive
JN792918	UNITED STATES	F1b	1992		Sensitive
JN792919	UNITED STATES	F1b	1992		Sensitive
JN792920	UNITED STATES	F1b	1987		Sensitive
JN792921	UNITED STATES	F1b	1988		Sensitive
JN792922	UNITED STATES	F1b	1993		Sensitive
JX079936	ARGENTINA	F1b	2007		Sensitive
KC494400	BRAZIL	F1b	2008		Sensitive
KC494404	BRAZIL	F1b	2008		Sensitive
KF199901	MEXICO	F1b	2012		Sensitive
KJ586804	URUGUAY	F1b	2013		not profiled
KJ586805	URUGUAY	F1b	2012		Sensitive
KJ586806	URUGUAY	F1b	2017		Sensitive
KJ586807	URUGUAY	F1b	2013		Sensitive
KJ586808	URUGUAY	F1b	2014		Sensitive
KJ843163	ARGENTINA	F1b	2011		Sensitive
KJ843164	ARGENTINA	F1b	2013		Sensitive
KJ843167	ARGENTINA	F1b	2011		Sensitive
KJ843168	ARGENTINA	F1b	2010		Sensitive
KJ843169	ARGENTINA	F1b	2012		Sensitive
KJ843170	ARGENTINA	F1b	2013		Sensitive
KJ843171	ARGENTINA	F1b	2013		Sensitive
KJ843174	ARGENTINA	F1b	2010		Sensitive
KJ843176	ARGENTINA	F1b	2012		Sensitive
KJ843177	ARGENTINA	F1b	2012		Sensitive
KJ843178	ARGENTINA	F1b	2013		Sensitive
KJ843179	ARGENTINA	F1b	2012		Sensitive
KJ843180	ARGENTINA	F1b	2012		Sensitive
KJ843181	ARGENTINA	F1b	2012		Sensitive
KJ843190	ARGENTINA	F1b	2012		Sensitive
KJ843193	ARGENTINA	F1b	2003		Sensitive
KJ843194	ARGENTINA	F1b	2013		Sensitive
KJ843195	ARGENTINA	F1b	2013		Sensitive
KJ843196	ARGENTINA	F1b	2003		Sensitive
KJ843197	ARGENTINA	F1b	2002		Sensitive
KJ843198	ARGENTINA	F1b	2003		Sensitive
KJ843199	ARGENTINA	F1b	2004		Sensitive
KJ843200	ARGENTINA	F1b	2003		Sensitive
KJ843201	ARGENTINA	F1b	2003		Sensitive
KJ843202	ARGENTINA	F1b	2002		Sensitive
KJ843203	ARGENTINA	F1b	2001		Sensitive
KJ843204	ARGENTINA	F1b	2003		Sensitive
KJ843205	ARGENTINA	F1b	2001		Sensitive
KJ843206	ARGENTINA	F1b	2003		Sensitive
KM233681	CHILE	F1b	2008		Sensitive
KM998715	MEXICO	F1b	2011		Sensitive
KP995098	VENEZUELA	F1b	-		Sensitive
KP995116	VENEZUELA	F1b	-		Resistance	rtL180M + rtM204V
KX264496	CHILE	F1b	2013		Sensitive
KY382415	ARGENTINA	F1b	-		Sensitive
KY382416	ARGENTINA	F1b	-		Sensitive
KY382417	ARGENTINA	F1b	-		Sensitive
KY458061	MEXICO	F1b	2010		Sensitive
KY458062	MEXICO	F1b	2012		Sensitive
KY476322	PERU	F1b	2009		Sensitive
KY476323	PERU	F1b	2009		Sensitive
KY476324	PERU	F1b	2009		Sensitive
KY476325	PERU	F1b	2010		Sensitive
KY476328	PERU	F1b	2011		Sensitive
KY476329	PERU	F1b	2010		Sensitive
KY476330	PERU	F1b	2011		Sensitive
KY476331	PERU	F1b	2011		Sensitive
LC831105	UNITED STATES	F1b	2014		Sensitive
LC831106	UNITED STATES	F1b	2016		Sensitive
LT935659	PERU	F1b	-		Sensitive
LT935660	PERU	F1b	-		Sensitive
LT935661	PERU	F1b	-		Sensitive
LT935662	PERU	F1b	-		Sensitive
LT935663	PERU	F1b	-		not profiled
LT935664	PERU	F1b	-		Sensitive
LT935665	PERU	F1b	-		Sensitive
LT935666	PERU	F1b	-		Sensitive
LT935667	PERU	F1b	-		Sensitive
LT935668	PERU	F1b	-		Sensitive
LT935669	PERU	F1b	-	Recombinant	Sensitive
LT935670	PERU	F1b	1999		not profiled
MG877700	ARGENTINA	F1b	2004		Sensitive
MG877701	ARGENTINA	F1b	2012		not profiled
MG877702	ARGENTINA	F1b	2016		Sensitive
MK058437	MEXICO	F1b	2015		Sensitive
MW999662	NETHERLANDS	F1b	2017		Sensitive
MW999663	NETHERLANDS	F1b	2018		Sensitive
MW999664	NETHERLANDS	F1b	2018		Sensitive
MW999665	NETHERLANDS	F1b	2018		Sensitive
MW999666	NETHERLANDS	F1b	2019		Sensitive
MW999667	NETHERLANDS	F1b	2019		Sensitive
MW999668	NETHERLANDS	F1b	2019		Sensitive
MW999669	NETHERLANDS	F1b	2019		Sensitive
MW999670	NETHERLANDS	F1b	2019		Sensitive
MW999671	NETHERLANDS	F1b	2019		Sensitive
MW999672	NETHERLANDS	F1b	2019		Sensitive
MW999673	NETHERLANDS	F1b	2019		Sensitive
MW999674	NETHERLANDS	F1b	2019		Sensitive
MW999675	NETHERLANDS	F1b	2019		Sensitive
MW999676	NETHERLANDS	F1b	2019		Sensitive
OK106257	ARGENTINA	F1b	2019		Sensitive
OL907123	ARGENTINA	F1b	2013		Sensitive
PX092360	FRANCE	F1b	2023		Sensitive
PX103989	FRANCE	F1b	-		Sensitive
PX103993	FRANCE	F1b	-		Sensitive
PX103997	FRANCE	F1b	-		Sensitive
PX103998	FRANCE	F1b	-		Sensitive
PX103999	FRANCE	F1b	-		Sensitive
PX104000	FRANCE	F1b	-		Sensitive
KJ638656	PANAMA	F1c	2012		Sensitive
KJ638657	PANAMA	F1c	2010		Sensitive
KJ638658	PANAMA	F1c	2011		not profiled
KJ638663	PANAMA	F1c	2011		Sensitive
KJ638664	PANAMA	F1c	2011		Sensitive
KJ843220	ARGENTINA	F4	2008		Sensitive
KP718107	PANAMA	F1c	2013		Sensitive
KP718110	PANAMA	F1c	2012		Sensitive
AY090455	NICARAGUA	F2a	-		Sensitive
AY311369	VENEZUELA	F2a	-		Sensitive
DQ899142	VENEZUELA	F2a	-		Sensitive
DQ899143	VENEZUELA	F2a	-		Sensitive
KC494394	BRAZIL	F2a	2008		Sensitive
KC494395	BRAZIL	F2a	2008		Sensitive
KC494396	BRAZIL	F2a	2008		Sensitive
KC494397	BRAZIL	F2a	2008		Sensitive
KC494399	BRAZIL	F2a	2008		Sensitive
KC494401	BRAZIL	F2a	2008		Resistance	rtL180M + rtM204V
KC494402	BRAZIL	F2a	2008		Sensitive
KC494403	BRAZIL	F2a	2008		Sensitive
KC494405	BRAZIL	F2a	2008		Sensitive
KJ843191	ARGENTINA	F2a	2012		Sensitive
KP995097	VENEZUELA	F2a	-		Sensitive
KP995099	VENEZUELA	F2a	-		Sensitive
KP995103	VENEZUELA	F2a	-		Sensitive
KP995104	VENEZUELA	F2a	-		Sensitive
KP995107	VENEZUELA	F2a	-		Sensitive
KP995110	VENEZUELA	F2a	-		Sensitive
KP995113	VENEZUELA	F2a	-		Sensitive
KP995114	VENEZUELA	F2a	-		Sensitive
KP995115	VENEZUELA	F2a	-		Sensitive
KP995120	VENEZUELA	F2a	-		Resistance	rtL180M + rtM204V
KP995121	VENEZUELA	F2a	-		Sensitive
KT896494	BRAZIL	F2a	2012		Sensitive
KX264497	BRAZIL	F2a	2013		Sensitive
DQ899144	VENEZUELA	F2b	-		Sensitive
DQ899145	VENEZUELA	F2b	-		Sensitive
DQ899146	VENEZUELA	F2b	-		Sensitive
DQ899147	VENEZUELA	F2b	-		Sensitive
HE974366	MARTINIQUE	F2b	-		Resistance	rtM204I
HE974369	MARTINIQUE	F2b	-		Sensitive
AB036905	VENEZUELA	F3	-		Sensitive
AB036906	VENEZUELA	F3	-		Sensitive
AB036907	VENEZUELA	F3	-		Sensitive
AB036908	VENEZUELA	F3	-		Sensitive
AB036909	VENEZUELA	F3	-		Sensitive
AB036910	VENEZUELA	F3	-		Sensitive
AB036911	VENEZUELA	F3	-		Sensitive
AB036912	VENEZUELA	F3	-		Sensitive
AB036913	VENEZUELA	F3	-		Sensitive
AB036914	VENEZUELA	F3	-		Sensitive
AB036915	VENEZUELA	F3	-		Sensitive
AB036916	VENEZUELA	F3	-		Sensitive
AB036917	VENEZUELA	F3	-		Sensitive
AB036918	VENEZUELA	F3	-		Sensitive
AB036919	VENEZUELA	F3	-		Sensitive
AB036920	VENEZUELA	F3	-		Sensitive
AB116549	PANAMA	F3	-		Sensitive
AB116550	PANAMA	F3	-		not profiled
AB116551	VENEZUELA	F3	-		Sensitive
AY311370	VENEZUELA	F3	-		Sensitive
DQ899148	VENEZUELA	F3	-		Sensitive
DQ899149	VENEZUELA	F3	-		Sensitive
DQ899150	COLOMBIA	F3	-		Sensitive
FJ589066	VENEZUELA	F3	-		Sensitive
FJ589067	COLOMBIA	F3	-		Sensitive
KJ638659	PANAMA	F3	2011		Sensitive
KP718103	PANAMA	F3	2012		Sensitive
KP718105	PANAMA	F3	2012		not profiled
KP718106	PANAMA	F3	2012		Sensitive
KP718108	PANAMA	F3	2012		Sensitive
KP718109	PANAMA	F3	2012		Sensitive
KP718111	PANAMA	F3	2012		Sensitive
KP718112	PANAMA	F3	2010		Sensitive
KP995101	VENEZUELA	F3	-		Sensitive
KP995105	VENEZUELA	F3	-		Sensitive
KP995106	VENEZUELA	F3	-		Sensitive
KP995109	VENEZUELA	F3	-		Sensitive
KP995111	VENEZUELA	F3	-		Sensitive
KP995117	VENEZUELA	F3	-		Sensitive
KP995118	VENEZUELA	F3	-		Resistance	rtM204I
KP995119	VENEZUELA	F3	-		Sensitive
KP995122	VENEZUELA	F3	-		Sensitive
KP995123	VENEZUELA	F3	-		Sensitive
KP995124	VENEZUELA	F3	-		Sensitive
KP995125	VENEZUELA	F3	-		Sensitive
KP995126	VENEZUELA	F3	-		Sensitive
KY476327	PERU	F3	2011		Sensitive
MH051986	VENEZUELA	F3	2011		Sensitive
MH051987	VENEZUELA	F3	2011		Sensitive
OR250045	FRENCH POLYNESIA	F3	2021		Sensitive
OR250046	FRENCH POLYNESIA	F3	2021		Sensitive
OR250047	FRENCH POLYNESIA	F3	2021		Sensitive
OR250048	FRENCH POLYNESIA	F3	2021		Sensitive
OR250049	FRENCH POLYNESIA	F3	2021		Sensitive
OR250050	FRENCH POLYNESIA	F3	2020		Sensitive
OR250051	FRENCH POLYNESIA	F3	2021		Sensitive
OR250052	FRENCH POLYNESIA	F3	2021		Sensitive
OR250053	FRENCH POLYNESIA	F3	2021		Sensitive
PX103992	FRANCE	F3	-		Sensitive
X75663	COLOMBIA	F3	-		Sensitive
AB166850	BOLIVIA	F4	-		Sensitive
AB214516	BOLIVIA	F4	-	Recombinant	Sensitive
AB365446	BOLIVIA	F4	-		Sensitive
AB365447	BOLIVIA	F4	-		not profiled
AB365448	BOLIVIA	F4	-		not profiled
AB365449	BOLIVIA	F4	-		Sensitive
AB365450	BOLIVIA	F4	-		Sensitive
AB365453	BOLIVIA	F4	-		Sensitive
AF223962	ARGENTINA	F4	-		Sensitive
AF223965	ARGENTINA	F4	-		Sensitive
AY179734	ARGENTINA	F4	-		not profiled
DQ776247	ARGENTINA	F4	-		Sensitive
DQ823086	ARGENTINA	F4	-		Sensitive
DQ823087	ARGENTINA	F4	-		Sensitive
DQ823088	ARGENTINA	F4	-		Sensitive
DQ823089	ARGENTINA	F4	-		Sensitive
DQ823090	ARGENTINA	F4	-		Sensitive
EF576808	ARGENTINA	F4	-		Sensitive
EF576812	ARGENTINA	F4	-		Sensitive
EU366116	ARGENTINA	F4	2004		Sensitive
EU366132	ARGENTINA	F4	1999		Sensitive
FJ657519	ARGENTINA	F4	2001		Sensitive
FJ657522	ARGENTINA	F4	2003		Sensitive
FJ657528	ARGENTINA	F4	-		Sensitive
HE974368	MARTINIQUE	F4	-		Sensitive
HE981181	BRAZIL	F4	-		Sensitive
JN688701	ARGENTINA	F4	2009		Sensitive
JN688709	ARGENTINA	F4	2010		Sensitive
JN688720	ARGENTINA	F4	2011	Recombinant	Sensitive
JX079937	ARGENTINA	F4	2004		Sensitive
KC494398	BRAZIL	F4	2008		Sensitive
KJ647354	ARGENTINA	F4	2011		Sensitive
KJ843175	ARGENTINA	F4	2012		Sensitive
KJ843185	ARGENTINA	F4	2013		Sensitive
KJ843189	ARGENTINA	F4	2012		Sensitive
KJ843207	ARGENTINA	F4	2010		Sensitive
KJ843208	ARGENTINA	F4	2001		Sensitive
KJ843209	ARGENTINA	F4	2012		Sensitive
KJ843210	ARGENTINA	F4	2000		Sensitive
KJ843211	ARGENTINA	F4	2004		Sensitive
KJ843212	ARGENTINA	F4	2004		Sensitive
KJ843213	ARGENTINA	F4	2003		Sensitive
KJ843219	ARGENTINA	F4	2009		Sensitive
KJ843221	ARGENTINA	F4	2006		Sensitive
KJ843222	ARGENTINA	F4	2007		Sensitive
KJ843223	ARGENTINA	F4	2006		Sensitive
KJ843224	ARGENTINA	F4	2006		Sensitive
KJ843225	ARGENTINA	F4	2013		Sensitive
KJ843226	ARGENTINA	F4	2011		Sensitive
KX264499	ARGENTINA	F4	2013		Sensitive
KY476326	PERU	F4	2010		Sensitive
KY476332	PERU	F4	2011		Sensitive
MG098564	ARGENTINA	F4	2014		Sensitive
MG098565	ARGENTINA	F4	2014		Sensitive
MG098566	ARGENTINA	F4	2014		Sensitive
MG098567	ARGENTINA	F4	2014		Sensitive
MG098568	ARGENTINA	F4	2014		Sensitive
MG098569	ARGENTINA	F4	2014		Sensitive
MG098570	BOLIVIA	F4	2014		Sensitive
MG098571	ARGENTINA	F4	2014		Sensitive
MG098572	ARGENTINA	F4	2014		Sensitive
MG098573	BOLIVIA	F4	2014		Sensitive
MG098574	BOLIVIA	F4	2014		Sensitive
MG098575	ARGENTINA	F4	2014		Sensitive
MG098576	ARGENTINA	F4	2014		Sensitive
MG098577	ARGENTINA	F4	2014		not profiled
MG098578	ARGENTINA	F4	2014		Sensitive
MG098579	ARGENTINA	F4	2014	Recombinant	Sensitive
MG098580	ARGENTINA	F4	2014		Sensitive
MG098581	ARGENTINA	F4	2014		Sensitive
MG098582	ARGENTINA	F4	2014		Sensitive
MG098583	BOLIVIA	F4	2014		Sensitive
MG877703	ARGENTINA	F4	2005		Sensitive
MG877704	ARGENTINA	F4	2010		Sensitive
MG877705	ARGENTINA	F4	2016		Sensitive
MG877706	ARGENTINA	F4	2004		Sensitive
MG877707	ARGENTINA	F4	2010		Sensitive
MG877708	ARGENTINA	F4	2016		Sensitive
MG877712	ARGENTINA	F4	2004		not profiled
MG877714	ARGENTINA	F4	2016		not profiled
MG877715	ARGENTINA	F4	2004		Sensitive
MG877716	ARGENTINA	F4	2009		Sensitive
MG877717	ARGENTINA	F4	2014		Sensitive
MG877721	ARGENTINA	F4	2006		Sensitive
MG877722	ARGENTINA	F4	2015		Sensitive
MK183630	PARAGUAY	F4	2017		Sensitive
MK183631	PARAGUAY	F4	2017		Sensitive
MK183632	PARAGUAY	F4	2017		Sensitive
MK183633	PARAGUAY	F4	2017		Sensitive
MK183634	PARAGUAY	F4	2017		Sensitive
MK183636	PARAGUAY	F4	2017		Sensitive
MK183638	PARAGUAY	F4	2017		Sensitive
MK183639	PARAGUAY	F4	2017		Sensitive
MK183640	PARAGUAY	F4	2017		Sensitive
MK183641	PARAGUAY	F4	2017		Sensitive
MK183642	PARAGUAY	F4	2017		not profiled
MK183643	PARAGUAY	F4	2017		Sensitive
MK183644	PARAGUAY	F4	2017		Sensitive
MK183645	PARAGUAY	F4	2017		Sensitive
MK183647	PARAGUAY	F4	2017		Sensitive
X69798	BRAZIL	F4	-		Sensitive
X75658	FRANCE	F4	-		Sensitive
KJ638660	PANAMA	F5	2010		Sensitive
KJ638662	PANAMA	F5	2011		Sensitive
KJ676692	ARGENTINA	F6	2008		Sensitive
KJ676693	ARGENTINA	F6	2007		Sensitive
KJ676694	ARGENTINA	F6	2004		Sensitive
MG098584	ARGENTINA	F6	2015		Sensitive
ON585701	BRAZIL	F6	2019		Sensitive
EF464097	BRAZIL		-	Recombinant	Resistance	rtL180M + rtM204V
EF464098	BRAZIL		-	Recombinant	Resistance	rtL180M + rtM204V
HE981177	BRAZIL		-	Recombinant	not profiled
HE981178	BRAZIL		-	Recombinant	not profiled
HE981179	BRAZIL		-	Recombinant	Sensitive
HE981180	BRAZIL		-	Recombinant	Sensitive
JQ272886	ARGENTINA		2009	Recombinant	Sensitive
JQ272887	ARGENTINA		2009	Recombinant	Sensitive
JQ272888	ARGENTINA		2008	Recombinant	Resistance	rtL180M + rtM204V
JQ707426	UNITED STATES		-	Recombinant	Sensitive
KJ586803	URUGUAY		2009	Recombinant	Sensitive
KJ586810	URUGUAY		2013	Recombinant	Sensitive
KJ586811	URUGUAY		2010	Recombinant	Sensitive
