# Supplementary material for: From Genome Diversity to Inferred Functional Constraints: An Integrated Evolutionary Analysis of Hepatitis B Virus Genotype F
Source: Int J Mol Sci. 2026 Feb 28;27(5):2284. doi: 10.3390/ijms27052284 (PMC12985258; doi:10.3390/ijms27052284)
Supplement: Supplementary file 1 [file ijms-27-02284-s001.zip › Table S2.xlsx]

## Sheet: Table S2
Column1	Column7	Column8	Column9	Column10	Column11	Column12	Column13	Column14	Column15	Column16	Column17	Column20	Column21
Table S2. Potential recombination events identified among HBV genomes analyzed.
	Relative to X02763.1							Detection Methods
Recombination Event Number	Begin	End	Recombinant Sequence(s)	Minor Parental Sequence(s)	Major Parental Sequence(s)	RDP	GENECONV	Bootscan	Maxchi	Chimaera	SiSscan	3Seq
1	487	1810	HE981179.1	AB064313.1	HE981178.1	3.44910635786996E-64	5.47947287842841E-55	1.30868942140063E-45	1.93036945168674E-29	1.2158344772665E-29	1.81426787793392E-34	4.13472005783268E-29
1				JQ707426.1	KJ638663.1
1				JQ272886.1	KJ638664.1
1				EF464097.1	FJ657525.1
1				EF464098.1	MG877700.1
1				AF160501.1	KJ586807.1
1					KF199901.1
1					AY090456.1
1					KP718104.1
1					AY090458.1
1					AB116654.1
1					KJ638658.1
1					KJ638657.1
1					KY476329.1
1					KP718107.1
1					KY476325.1
1					KY476328.1
1					KJ638656.1
1					KP718110.1
1					KY476330.1
1					AB086397.1
1					LT935667.1
1					KY382417.1
1					KY476324.1
1					KJ843168.1
1					JN792914.1
1					JN792916.1
1					KJ843181.1
1					KJ843194.1
1					KJ843164.1
1					KP995098.1
1					KJ843174.1
1					KJ843190.1
1					KY458062.1
1					KJ843179.1
1					PX103997.1
1					PX104000.1
1					PX103993.1
1					PX092360.1
1					PX103989.1
1					PX103998.1
1					PX103999.1
1					KM998715.2
1					KY458061.1
1					DQ823094.1
1					DQ823095.1
1					DQ823092.1
1					FJ709460.2
1					KJ843180.1
1					KJ843176.1
1					KJ843203.1
1					DQ823093.1
1					HQ378247.1
1					FJ709464.2
1					KX264496.1
1					KJ843198.1
1					KJ843201.1
1					FJ657529.1
1					EU366118.2
1					KJ843206.1
1					KC494404.1
1					KJ586808.1
1					KJ843167.1
1					KJ843195.1
1					AF223964.1
1					KJ843197.1
1					KJ843200.1
1					KJ843196.1
1					KJ843199.1
1					MK058437.1
1					AB116552.1
1					AF223963.1
1					HE981183.1
1					HM585195.1
1					HM585198.1
1					FJ709458.2
1					FJ709459.2
1					HM585191.1
1					HM585190.1
1					HM585199.1
1					FJ709494.2
1					FJ709465.2
1					HM590473.1
1					HM585188.1
1					HM585187.1
1					HM585189.1
1					HM585196.1
1					HE981182.1
1					KJ843171.1
1					KJ843202.1
1					DQ823091.1
1					KJ843170.1
1					JN688691.2
1					JN688703.2
1					JN688699.2
1					KJ843193.1
1					AB064316.1
1					KJ843169.1
1					EU366133.2
1					KJ843205.1
1					KJ843163.1
1					FJ709462.2
1					KJ843204.1
1					FJ709457.2
1					HM585192.1
1					AY179735.1
1					HM585193.1
1					FJ709463.2
1					HM585197.1
1					JN792922.1
1					JN792913.1
1					LC831105.1
1					LC831106.1
1					HM590471.1
1					HM590472.1
1					HM585186.1
1					KM233681.1
1					HM585194.1
1					HM585200.1
1					LT935664.1
1					LT935661.1
1					KJ843177.1
1					KJ843178.1
1					LT935662.1
1					LT935665.1
1					KY476323.1
1					LT935659.1
1					LT935666.1
1					KY476332.1
1					KY476322.1
1					LT935668.1
1					KP718113.1
1					AY090459.1
1					AY090461.1
1					OK106257.1
1					KY382415.1
1					KY382416.1
1					KP995116.1
1					HE981184.1
1					HE981185.1
1					KC494400.1
1					HM622135.1
1					KY476327.1
1					HM590474.1
1					KY476331.1
1					JX079936.1
1					OL907123.1
1					EU670260.1
1					LT935663.1
1					LT935660.1
1					EU670261.1
1					EU670262.1
1					HM627320.1
1					LT935670.1
1					JN792915.1
1					JN792917.1
1					JN792918.1
1					JN792919.1
1					JN792920.1
1					AB365450.1
1					AB365449.1
1					AB365446.1
1					DQ823086.1
1					AF223965.1
1					EF576812.2
1					MK183640.1
1					KJ843209.1
1					MK183644.1
1					MK183641.1
1					JN688701.2
1					DQ823088.1
1					KJ843211.1
1					MG098564.1
1					KJ843212.1
1					MK183647.1
1					KJ843219.1
1					KJ843221.1
1					KJ843222.1
1					FJ657528.1
1					KJ843224.1
1					MG877721.1
1					MG877722.1
1					KJ843185.1
1					KJ843226.1
1					DQ823087.1
1					AY179734.1
1					KJ843175.1
1					KJ843189.1
1					DQ823089.1
1					KJ843223.1
1					KJ843220.1
1					JX079937.1
1					KC494398.1
1					HE981181.1
1					KX264499.1
1					KJ843207.1
1					AF223962.1
1					DQ823090.1
1					FJ657522.1
1					KJ843213.1
1					KJ843208.1
1					KJ843210.1
1					FJ657519.1
1					DQ776247.2
1					EU366116.2
1					JQ272888.1
1					MG098582.1
1					KY476326.1
1					MG098578.1
1					AB365447.1
1					MG098577.1
1					MG098569.1
1					EU366132.2
1					EF576808.2
1					MG098583.1
1					MG098576.1
1					MG877703.1
1					MG877704.1
1					MG877705.1
1					MG098574.1
1					AB365448.1
1					MG098565.1
1					MG098573.1
1					MK183632.1
1					MK183634.1
1					MK183631.1
1					MK183636.1
1					MK183642.1
1					MK183643.1
1					MK183630.1
1					MK183638.1
1					MK183639.1
1					MK183633.1
1					AB365453.1
1					MG877708.1
1					MG877706.1
1					MG877707.1
1					MG098568.1
1					MG098581.1
1					MG098575.1
1					MG098571.1
1					MG098567.1
1					JN688720.2
1					MG098579.1
1					MG877717.1
1					MG877715.1
1					MG877716.1
1					X75658.1
1					AB214516.1
1					HE981177.1
1					KJ647354.1
1					JN688709.2
1					AB166850.1
1					MG098570.1
1					KJ843225.1
1					HE974368.1
1					MG877712.1
1					MG877714.1
1					MG098566.1
1					MK183645.1
1					KJ638660.1
1					KJ638662.1
1					MG098584.1
1					KJ676694.1
1					ON585701.1
1					KJ676692.1
1					KJ676693.1
1					JN792921.1
1					HE974369.1
1					HE974366.1
1					DQ899147.1
1					DQ899146.1
1					DQ899144.1
1					DQ899145.1
1					KP995114.1
1					KP995099.1
1					KP995097.1
1					KP995115.1
1					KP995113.1
1					KP995103.1
1					KC494399.1
1					KP995107.1
1					KC494396.1
1					KP995104.1
1					DQ899142.1
1					DQ899143.1
1					KP995121.1
1					KT896494.1
1					AY090455.1
1					AY311369.1
1					KP995110.1
1					KJ843191.1
1					KC494394.1
1					KP995120.1
1					KC494397.1
1					KC494401.1
1					KC494405.1
1					KC494395.1
1					X69798.1
1					KC494403.1
1					KC494402.1
1					KX264497.1
1					OR250046.1
1					OR250049.1
1					OR250048.1
1					OR250047.1
1					OR250051.1
1					OR250050.1
1					OR250053.1
1					OR250045.1
1					OR250052.1
1					X75663.1
1					KP995101.1
1					KP995111.1
1					KP995118.1
1					FJ589066.1
1					FJ589067.1
1					KP718106.1
1					KP995105.1
1					AB116550.1
1					KP995117.1
1					KP718103.1
1					DQ899148.1
1					KP995119.1
1					AY311370.1
1					KP995124.1
1					KP995126.1
1					MH051986.1
1					MH051987.1
1					KP718111.1
1					PX103992.1
1					KP718108.1
1					DQ899149.1
1					KP995109.1
1					AB036910.1
1					AB116551.1
1					KP718109.1
1					KP718112.1
1					KP718105.1
1					AB036906.1
1					AB036907.1
1					AB036908.1
1					AB036918.1
1					AB036920.1
1					AB036913.1
1					AB036911.1
1					AB036905.1
1					AB036909.1
1					AB036912.1
1					AB036914.1
1					AB036915.1
1					AB036916.1
1					AB036917.1
1					AB036919.1
1					KP995106.1
1					KP995122.1
1					DQ899150.1
1					KP995123.1
1					KP995125.1
1					AB116549.1
1					KJ638659.1
2	1943	2786	JQ272887.1	KP995116.1	AB064313.1	8.30024506631491E-53	4.54212158485887E-48	1.22650621787268E-17	3.91878559384602E-21	2.2079214951009E-21	3.76218953588479E-25	1.68922653642767E-10
2			JQ272886.1	LT935669.1	EF464097.1
2				KJ638663.1	EF464098.1
2				KJ638664.1	AF160501.1
2				MG877701.1
2				MG877702.1
2				FJ657525.1
2				MG877700.1
2				FJ589065.1
2				KJ586804.1
2				KJ586807.1
2				KF199901.1
2				AY090456.1
2				KP718104.1
2				AY090458.1
2				AB116654.1
2				KJ638658.1
2				KJ638657.1
2				KY476329.1
2				KP718107.1
2				KY476325.1
2				KY476328.1
2				KJ638656.1
2				KP718110.1
2				KY476330.1
2				AB086397.1
2				LT935667.1
2				KY382417.1
2				KY476324.1
2				KJ843168.1
2				JN792914.1
2				JN792916.1
2				KJ843181.1
2				KJ843194.1
2				KJ843164.1
2				KP995098.1
2				KJ843174.1
2				KJ843190.1
2				KY458062.1
2				KJ843179.1
2				PX103997.1
2				PX104000.1
2				PX103993.1
2				PX092360.1
2				PX103989.1
2				PX103998.1
2				PX103999.1
2				KM998715.2
2				KY458061.1
2				DQ823094.1
2				DQ823095.1
2				DQ823092.1
2				FJ709460.2
2				KJ843180.1
2				KJ843176.1
2				KJ843203.1
2				DQ823093.1
2				HQ378247.1
2				FJ709464.2
2				KX264496.1
2				KJ843198.1
2				KJ843201.1
2				FJ657529.1
2				EU366118.2
2				KJ843206.1
2				KC494404.1
2				KJ586808.1
2				AF223964.1
2				KJ843197.1
2				MK058437.1
2				AB116552.1
2				AF223963.1
2				HE981183.1
2				HM585195.1
2				HM585198.1
2				FJ709458.2
2				FJ709459.2
2				HM585191.1
2				HM585190.1
2				HM585199.1
2				FJ709494.2
2				FJ709465.2
2				HM590473.1
2				HM585188.1
2				HM585187.1
2				HM585189.1
2				HM585196.1
2				HE981182.1
2				KJ843171.1
2				KJ843202.1
2				DQ823091.1
2				KJ843170.1
2				JN688691.2
2				JN688703.2
2				JN688699.2
2				KJ843193.1
2				AB064316.1
2				KJ843169.1
2				EU366133.2
2				KJ843205.1
2				KJ843163.1
2				FJ709462.2
2				KJ843204.1
2				FJ709457.2
2				HM585192.1
2				AY179735.1
2				HM585193.1
2				FJ709463.2
2				HM585197.1
2				JN792922.1
2				JN792913.1
2				LC831105.1
2				LC831106.1
2				HM590471.1
2				HM590472.1
2				HM585186.1
2				KM233681.1
2				HM585194.1
2				HM585200.1
2				LT935664.1
2				LT935661.1
2				KJ843177.1
2				KJ843178.1
2				LT935662.1
2				LT935665.1
2				KY476323.1
2				LT935659.1
2				LT935666.1
2				KY476332.1
2				KY476322.1
2				LT935668.1
2				KP718113.1
2				AY090459.1
2				AY090461.1
2				OK106257.1
2				KY382415.1
2				KY382416.1
2				KJ586805.1
2				KJ586806.1
2				HE981184.1
2				HE981185.1
2				KC494400.1
2				HM622135.1
2				KY476327.1
2				HM590474.1
2				KY476331.1
2				JX079936.1
2				OL907123.1
2				EU670260.1
2				LT935663.1
2				LT935660.1
2				EU670261.1
2				EU670262.1
2				HM627320.1
2				LT935670.1
2				JN792915.1
2				JN792917.1
2				JN792918.1
2				JN792919.1
2				JN792920.1
2				KJ586803.1
3	2410	84	KJ586810.1	AF223963.1	X02763.1	4.54087240395375E-52	1.163697841793E-44	2.7505872197035E-54	1.12622836874141E-19	4.3543821173326E-25	6.55590703522605E-32	1.68922653642767E-10
3				LT935669.1
3				KJ638663.1
3				KJ638664.1
3				MG877701.1
3				MG877702.1
3				FJ657525.1
3				MG877700.1
3				FJ589065.1
3				KJ586804.1
3				KJ586807.1
3				KF199901.1
3				AY090456.1
3				KP718104.1
3				AY090458.1
3				AB116654.1
3				KJ638658.1
3				KJ638657.1
3				KY476329.1
3				KP718107.1
3				KY476325.1
3				KY476328.1
3				KJ638656.1
3				KP718110.1
3				KY476330.1
3				AB086397.1
3				LT935667.1
3				KY382417.1
3				KY476324.1
3				KJ843168.1
3				JN792914.1
3				JN792916.1
3				KJ843181.1
3				KJ843194.1
3				KJ843164.1
3				KP995098.1
3				KJ843174.1
3				MW999662.1
3				KJ843190.1
3				KY458062.1
3				KJ843179.1
3				PX103997.1
3				PX104000.1
3				PX103993.1
3				PX092360.1
3				PX103989.1
3				PX103998.1
3				PX103999.1
3				KM998715.2
3				KY458061.1
3				DQ823094.1
3				DQ823095.1
3				DQ823092.1
3				FJ709460.2
3				KJ843180.1
3				KJ843176.1
3				KJ843203.1
3				DQ823093.1
3				HQ378247.1
3				FJ709464.2
3				KX264496.1
3				KJ843198.1
3				KJ843201.1
3				FJ657529.1
3				EU366118.2
3				KJ843206.1
3				KC494404.1
3				KJ586808.1
3				KJ843167.1
3				KJ843195.1
3				AF223964.1
3				KJ843197.1
3				KJ843200.1
3				KJ843196.1
3				KJ843199.1
3				MK058437.1
3				AB116552.1
3				HE981183.1
3				HM585195.1
3				HM585198.1
3				FJ709458.2
3				FJ709459.2
3				HM585191.1
3				HM585190.1
3				HM585199.1
3				FJ709494.2
3				FJ709465.2
3				HM590473.1
3				HM585188.1
3				HM585187.1
3				HM585189.1
3				HM585196.1
3				HE981182.1
3				KJ843171.1
3				KJ843202.1
3				DQ823091.1
3				KJ843170.1
3				JN688691.2
3				JN688703.2
3				JN688699.2
3				KJ843193.1
3				AB064316.1
3				KJ843169.1
3				EU366133.2
3				KJ843205.1
3				KJ843163.1
3				FJ709462.2
3				KJ843204.1
3				FJ709457.2
3				HM585192.1
3				AY179735.1
3				HM585193.1
3				FJ709463.2
3				HM585197.1
3				JN792922.1
3				JN792913.1
3				LC831105.1
3				LC831106.1
3				HM590471.1
3				HM590472.1
3				HM585186.1
3				KM233681.1
3				HM585194.1
3				HM585200.1
3				LT935664.1
3				LT935661.1
3				KJ843177.1
3				KJ843178.1
3				LT935662.1
3				LT935665.1
3				KY476323.1
3				LT935659.1
3				LT935666.1
3				KY476332.1
3				KY476322.1
3				LT935668.1
3				KP718113.1
3				AY090459.1
3				AY090461.1
3				OK106257.1
3				KY382415.1
3				KY382416.1
3				KJ586805.1
3				KJ586806.1
3				KP995116.1
3				HE981184.1
3				HE981185.1
3				KC494400.1
3				HM622135.1
3				MW999664.1
3				MW999663.1
3				MW999673.1
3				MW999665.1
3				MW999667.1
3				MW999668.1
3				MW999666.1
3				MW999669.1
3				MW999670.1
3				MW999671.1
3				MW999672.1
3				MW999674.1
3				MW999675.1
3				MW999676.1
3				KY476327.1
3				HM590474.1
3				KY476331.1
3				JX079936.1
3				OL907123.1
3				EU670260.1
3				LT935663.1
3				LT935660.1
3				EU670261.1
3				EU670262.1
3				HM627320.1
3				LT935670.1
3				JN792915.1
3				JN792917.1
3				JN792918.1
3				JN792919.1
3				JN792920.1
3				AB365450.1
3				AB365449.1
3				AB365446.1
3				DQ823086.1
3				AF223965.1
3				EF576812.2
3				MK183640.1
3				KJ843209.1
3				MK183644.1
3				MK183641.1
3				DQ823088.1
3				KJ843211.1
3				MG098564.1
3				KJ843212.1
3				MK183647.1
3				KJ843219.1
3				KJ843221.1
3				KJ843222.1
3				FJ657528.1
3				KJ843224.1
3				MG877721.1
3				MG877722.1
3				KJ843185.1
3				KJ843226.1
3				DQ823087.1
3				AY179734.1
3				KJ843175.1
3				KJ843189.1
3				DQ823089.1
3				KJ843223.1
3				KJ843220.1
3				JX079937.1
3				KC494398.1
3				HE981181.1
3				KX264499.1
3				KJ843207.1
3				AF223962.1
3				DQ823090.1
3				FJ657522.1
3				KJ843213.1
3				KJ843208.1
3				KJ843210.1
3				FJ657519.1
3				DQ776247.2
3				EU366116.2
3				JQ272888.1
3				MG098582.1
3				KY476326.1
3				MG098578.1
3				AB365447.1
3				MG098577.1
3				MG098569.1
3				MG098583.1
3				MG098576.1
3				MG877703.1
3				MG877704.1
3				MG877705.1
3				MG098574.1
3				MG098565.1
3				MG098573.1
3				MK183632.1
3				MK183631.1
3				MK183636.1
3				MK183642.1
3				MK183643.1
3				MK183630.1
3				MK183638.1
3				MK183639.1
3				MK183633.1
3				MG877708.1
3				MG877706.1
3				MG877707.1
3				MG098568.1
3				MG098581.1
3				MG098575.1
3				MG098571.1
3				MG098567.1
3				MG098572.1
3				MG098579.1
3				X75658.1
3				AB214516.1
3				HE981177.1
3				HE981178.1
3				JN688709.2
3				AB166850.1
3				MG098570.1
3				KJ843225.1
3				HE974368.1
3				MG877712.1
3				MG877714.1
3				MG098566.1
3				MG098580.1
3				MK183645.1
3				KJ586803.1
3				HE981179.1
3				KJ638660.1
3				MG098584.1
3				KJ676694.1
3				ON585701.1
3				KJ676692.1
3				KJ676693.1
3				JN792921.1
3				HE974366.1
3				DQ899147.1
3				DQ899146.1
3				DQ899144.1
3				DQ899145.1
3				KP995114.1
3				KP995099.1
3				KP995097.1
3				KP995115.1
3				KP995113.1
3				KP995103.1
3				KC494399.1
3				KP995104.1
3				DQ899142.1
3				DQ899143.1
3				KP995121.1
3				KT896494.1
3				AY090455.1
3				AY311369.1
3				KJ843191.1
3				KC494394.1
3				KP995120.1
3				KC494397.1
3				KC494401.1
3				KC494405.1
3				KC494395.1
3				X69798.1
3				KC494403.1
3				KC494402.1
3				KX264497.1
3				OR250046.1
3				OR250049.1
3				OR250048.1
3				OR250047.1
3				OR250050.1
3				OR250053.1
3				OR250045.1
3				OR250052.1
3				X75663.1
3				KP995101.1
3				KP995111.1
3				KP995118.1
3				FJ589066.1
3				KP718106.1
3				KP995105.1
3				AB116550.1
3				KP995117.1
3				KP718103.1
3				DQ899148.1
3				KP995119.1
3				AY311370.1
3				KP995124.1
3				KP995126.1
3				MH051986.1
3				MH051987.1
3				KP718111.1
3				PX103992.1
3				KP718108.1
3				DQ899149.1
3				KP995109.1
3				AB036910.1
3				AB116551.1
3				KP718109.1
3				KP718112.1
3				KP718105.1
3				AB036906.1
3				AB036907.1
3				AB036908.1
3				AB036918.1
3				AB036920.1
3				AB036913.1
3				AB036911.1
3				AB036905.1
3				AB036909.1
3				AB036912.1
3				AB036914.1
3				AB036915.1
3				AB036916.1
3				AB036917.1
3				AB036919.1
3				KP995106.1
3				KP995122.1
3				DQ899150.1
3				KP995123.1
3				KP995125.1
3				AB116549.1
3				KJ638659.1
4	1810	2391	HE981180.1	AY179734.1	AB064313.1	8.94272824733598E-46	9.3089438688221E-43	9.7146949162415E-35	2.99279589089131E-13	2.02161867824732E-13	8.85654626245612E-15	1.68922653642767E-10
4				AB365450.1	JQ707426.1
4				AB365449.1	EF464097.1
4				AB365446.1	EF464098.1
4				DQ823086.1	AF160501.1
4				AF223965.1
4				EF576812.2
4				MK183640.1
4				KJ843209.1
4				MK183644.1
4				MK183641.1
4				JN688701.2
4				DQ823088.1
4				KJ843211.1
4				MG098564.1
4				KJ843212.1
4				MK183647.1
4				KJ843219.1
4				KJ843221.1
4				KJ843222.1
4				FJ657528.1
4				KJ843224.1
4				MG877721.1
4				MG877722.1
4				KJ843185.1
4				KJ843226.1
4				DQ823087.1
4				KJ843175.1
4				KJ843189.1
4				DQ823089.1
4				KJ843223.1
4				KJ843220.1
4				JX079937.1
4				KC494398.1
4				HE981181.1
4				KX264499.1
4				KJ843207.1
4				AF223962.1
4				DQ823090.1
4				FJ657522.1
4				KJ843213.1
4				KJ843208.1
4				KJ843210.1
4				FJ657519.1
4				DQ776247.2
4				EU366116.2
4				JQ272888.1
4				MG098582.1
4				KY476326.1
4				MG098578.1
4				AB365447.1
4				MG098577.1
4				MG098569.1
4				EU366132.2
4				EF576808.2
4				MG098583.1
4				MG098576.1
4				MG877703.1
4				MG877704.1
4				MG877705.1
4				MG098574.1
4				AB365448.1
4				MG098565.1
4				MG098573.1
4				MK183632.1
4				MK183634.1
4				MK183631.1
4				MK183636.1
4				MK183642.1
4				MK183643.1
4				MK183630.1
4				MK183638.1
4				MK183639.1
4				MK183633.1
4				AB365453.1
4				MG877708.1
4				MG877706.1
4				MG877707.1
4				MG098568.1
4				MG098581.1
4				MG098575.1
4				MG098571.1
4				MG098567.1
4				MG098572.1
4				JN688720.2
4				MG098579.1
4				MG877717.1
4				MG877715.1
4				MG877716.1
4				X75658.1
4				AB214516.1
4				KJ647354.1
4				JN688709.2
4				AB166850.1
4				MG098570.1
4				KJ843225.1
4				HE974368.1
4				MG877712.1
4				MG877714.1
4				MG098566.1
4				MG098580.1
4				MK183645.1
4				KJ638660.1
4				KJ638662.1
4				MG098584.1
4				KJ676694.1
4				ON585701.1
4				KJ676692.1
4				KJ676693.1
4				HE974369.1
4				HE974366.1
4				DQ899147.1
4				DQ899146.1
4				DQ899144.1
4				DQ899145.1
4				KP995114.1
4				KP995099.1
4				KP995097.1
4				KP995115.1
4				KP995113.1
4				KP995103.1
4				KC494399.1
4				KP995107.1
4				KC494396.1
4				KP995104.1
4				DQ899142.1
4				DQ899143.1
4				KP995121.1
4				KT896494.1
4				AY090455.1
4				AY311369.1
4				KP995110.1
4				KJ843191.1
4				KC494394.1
4				KP995120.1
4				KC494397.1
4				KC494401.1
4				KC494405.1
4				KC494395.1
4				X69798.1
4				KC494403.1
4				KC494402.1
4				KX264497.1
4				OR250046.1
4				OR250049.1
4				OR250048.1
4				OR250047.1
4				OR250051.1
4				OR250050.1
4				OR250053.1
4				OR250045.1
4				OR250052.1
4				X75663.1
4				KP995101.1
4				KP995111.1
4				KP995118.1
4				FJ589066.1
4				FJ589067.1
4				KP718106.1
4				KP995105.1
4				AB116550.1
4				KP995117.1
4				KP718103.1
4				DQ899148.1
4				KP995119.1
4				AY311370.1
4				KP995124.1
4				KP995126.1
4				MH051986.1
4				MH051987.1
4				KP718111.1
4				PX103992.1
4				KP718108.1
4				DQ899149.1
4				KP995109.1
4				AB036910.1
4				AB116551.1
4				KP718109.1
4				KP718112.1
4				KP718105.1
4				AB036906.1
4				AB036907.1
4				AB036908.1
4				AB036918.1
4				AB036920.1
4				AB036913.1
4				AB036911.1
4				AB036905.1
4				AB036909.1
4				AB036912.1
4				AB036914.1
4				AB036915.1
4				AB036916.1
4				AB036917.1
4				AB036919.1
4				KP995106.1
4				KP995122.1
4				DQ899150.1
4				KP995123.1
4				KP995125.1
4				AB116549.1
4				KJ638659.1
5	2414	2788	KJ586811.1	KJ586804.1	AF121240.1	3.97941201176916E-44	7.24970215208652E-43	1.45961248665623E-45	3.55880876877126E-14	4.47001635370291E-05	5.24082662114992E-17	1.68922653642767E-10
5				LT935669.1	FJ904433.1
5				KJ638663.1
5				KJ638664.1
5				MG877701.1
5				MG877702.1
5				FJ657525.1
5				MG877700.1
5				FJ589065.1
5				KJ586807.1
5				KF199901.1
5				AY090456.1
5				KP718104.1
5				AY090458.1
5				AB116654.1
5				KJ638658.1
5				KJ638657.1
5				KY476329.1
5				KP718107.1
5				KY476325.1
5				KY476328.1
5				KJ638656.1
5				KP718110.1
5				KY476330.1
5				AB086397.1
5				LT935667.1
5				KY382417.1
5				KY476324.1
5				KJ843168.1
5				JN792914.1
5				JN792916.1
5				KJ843181.1
5				KJ843194.1
5				KJ843164.1
5				KP995098.1
5				KJ843174.1
5				MW999662.1
5				KJ843190.1
5				KY458062.1
5				KJ843179.1
5				PX103997.1
5				PX104000.1
5				PX103993.1
5				PX092360.1
5				PX103989.1
5				PX103998.1
5				PX103999.1
5				KM998715.2
5				KY458061.1
5				DQ823094.1
5				DQ823095.1
5				DQ823092.1
5				FJ709460.2
5				KJ843180.1
5				KJ843176.1
5				KJ843203.1
5				DQ823093.1
5				HQ378247.1
5				FJ709464.2
5				KX264496.1
5				KJ843198.1
5				KJ843201.1
5				FJ657529.1
5				EU366118.2
5				KJ843206.1
5				KC494404.1
5				KJ586808.1
5				KJ843167.1
5				KJ843195.1
5				AF223964.1
5				KJ843197.1
5				KJ843200.1
5				KJ843196.1
5				KJ843199.1
5				MK058437.1
5				AB116552.1
5				AF223963.1
5				HE981183.1
5				HM585195.1
5				HM585198.1
5				FJ709458.2
5				FJ709459.2
5				HM585191.1
5				HM585190.1
5				HM585199.1
5				FJ709494.2
5				FJ709465.2
5				HM590473.1
5				HM585188.1
5				HM585187.1
5				HM585189.1
5				HM585196.1
5				HE981182.1
5				KJ843171.1
5				KJ843202.1
5				DQ823091.1
5				KJ843170.1
5				JN688691.2
5				JN688703.2
5				JN688699.2
5				KJ843193.1
5				AB064316.1
5				KJ843169.1
5				EU366133.2
5				KJ843205.1
5				KJ843163.1
5				FJ709462.2
5				KJ843204.1
5				FJ709457.2
5				HM585192.1
5				AY179735.1
5				HM585193.1
5				FJ709463.2
5				HM585197.1
5				JN792922.1
5				JN792913.1
5				LC831105.1
5				LC831106.1
5				HM590471.1
5				HM590472.1
5				HM585186.1
5				KM233681.1
5				HM585194.1
5				HM585200.1
5				LT935664.1
5				LT935661.1
5				KJ843177.1
5				KJ843178.1
5				LT935662.1
5				LT935665.1
5				KY476323.1
5				LT935659.1
5				LT935666.1
5				KY476332.1
5				KY476322.1
5				LT935668.1
5				KP718113.1
5				AY090459.1
5				AY090461.1
5				OK106257.1
5				KY382415.1
5				KY382416.1
5				KJ586805.1
5				KJ586806.1
5				KP995116.1
5				HE981184.1
5				HE981185.1
5				KC494400.1
5				HM622135.1
5				MW999664.1
5				MW999663.1
5				MW999673.1
5				MW999665.1
5				MW999667.1
5				MW999668.1
5				MW999666.1
5				MW999669.1
5				MW999670.1
5				MW999671.1
5				MW999672.1
5				MW999674.1
5				MW999675.1
5				MW999676.1
5				KY476327.1
5				HM590474.1
5				KY476331.1
5				JX079936.1
5				OL907123.1
5				EU670260.1
5				LT935663.1
5				LT935660.1
5				EU670261.1
5				EU670262.1
5				HM627320.1
5				LT935670.1
5				JN792915.1
5				JN792917.1
5				JN792918.1
5				JN792919.1
5				JN792920.1
5				KJ586803.1
6	641	1364	LT935669.1	KJ586811.1	HM585200.1	4.32611950699867E-39	2.92788283685848E-35	1.26881871538735E-33	7.88731246379627E-17	4.51642429028127E-17	1.06906002544359E-16	1.68922653642767E-10
6				AF121240.1	KJ638663.1
6					KJ638664.1
6					MG877701.1
6					MG877702.1
6					FJ657525.1
6					MG877700.1
6					FJ589065.1
6					KJ586804.1
6					KJ586807.1
6					KF199901.1
6					AY090456.1
6					KP718104.1
6					AY090458.1
6					AB116654.1
6					KJ638658.1
6					KJ638657.1
6					KY476329.1
6					KP718107.1
6					KY476325.1
6					KY476328.1
6					KJ638656.1
6					KP718110.1
6					KY476330.1
6					AB086397.1
6					LT935667.1
6					KY382417.1
6					KY476324.1
6					KJ843168.1
6					JN792914.1
6					JN792916.1
6					KJ843181.1
6					KJ843194.1
6					KJ843164.1
6					KP995098.1
6					KJ843174.1
6					MW999662.1
6					KJ843190.1
6					KY458062.1
6					KJ843179.1
6					PX103997.1
6					PX104000.1
6					PX103993.1
6					PX092360.1
6					PX103989.1
6					PX103998.1
6					PX103999.1
6					KM998715.2
6					KY458061.1
6					DQ823094.1
6					DQ823095.1
6					DQ823092.1
6					FJ709460.2
6					KJ843180.1
6					KJ843176.1
6					KJ843203.1
6					DQ823093.1
6					HQ378247.1
6					FJ709464.2
6					KX264496.1
6					KJ843198.1
6					KJ843201.1
6					FJ657529.1
6					EU366118.2
6					KJ843206.1
6					KC494404.1
6					KJ586808.1
6					KJ843167.1
6					KJ843195.1
6					AF223964.1
6					KJ843197.1
6					KJ843200.1
6					KJ843196.1
6					KJ843199.1
6					MK058437.1
6					AB116552.1
6					AF223963.1
6					HE981183.1
6					HM585195.1
6					HM585198.1
6					FJ709458.2
6					FJ709459.2
6					HM585191.1
6					HM585190.1
6					HM585199.1
6					FJ709494.2
6					FJ709465.2
6					HM590473.1
6					HM585188.1
6					HM585187.1
6					HM585189.1
6					HM585196.1
6					HE981182.1
6					KJ843171.1
6					KJ843202.1
6					DQ823091.1
6					KJ843170.1
6					JN688691.2
6					JN688703.2
6					JN688699.2
6					KJ843193.1
6					AB064316.1
6					KJ843169.1
6					EU366133.2
6					KJ843205.1
6					KJ843163.1
6					FJ709462.2
6					KJ843204.1
6					FJ709457.2
6					HM585192.1
6					AY179735.1
6					HM585193.1
6					FJ709463.2
6					HM585197.1
6					JN792922.1
6					JN792913.1
6					LC831105.1
6					LC831106.1
6					HM590471.1
6					HM590472.1
6					HM585186.1
6					KM233681.1
6					HM585194.1
6					LT935664.1
6					LT935661.1
6					KJ843177.1
6					KJ843178.1
6					LT935662.1
6					LT935665.1
6					KY476323.1
6					LT935659.1
6					LT935666.1
6					KY476332.1
6					KY476322.1
6					LT935668.1
6					KP718113.1
6					AY090459.1
6					AY090461.1
6					OK106257.1
6					KY382415.1
6					KY382416.1
6					KJ586805.1
6					KJ586806.1
6					KP995116.1
6					HE981184.1
6					HE981185.1
6					KC494400.1
6					HM622135.1
6					MW999664.1
6					MW999663.1
6					MW999673.1
6					MW999665.1
6					MW999667.1
6					MW999668.1
6					MW999666.1
6					MW999669.1
6					MW999670.1
6					MW999671.1
6					MW999672.1
6					MW999674.1
6					MW999675.1
6					MW999676.1
6					KY476327.1
6					HM590474.1
6					KY476331.1
6					JX079936.1
6					OL907123.1
6					EU670260.1
6					LT935663.1
6					LT935660.1
6					EU670261.1
6					EU670262.1
6					HM627320.1
6					LT935670.1
6					JN792915.1
6					JN792917.1
6					JN792918.1
6					JN792919.1
6					JN792920.1
7	1656	3209	KJ586803.1	FJ589065.1	X02763.1	5.29063219223498E-17	1.26036629270369E-14	2.34628200172065E-14	8.22090242303706E-18	9.91871626912648E-04	6.44770853523641E-26	8.26537138766571E-39
7				KJ638663.1	KJ586811.1
7				KJ586804.1	AF121240.1
7				KJ586807.1	D00331.1
7				KY476329.1	AB219428.1
7				EU670260.1	JQ707426.1
7				EU670261.1
8	1252	1670	JN688720.2	X02763.1	KJ647354.1	1.49634414690427E-35	1.89148543991953E-29	1.98719851461173E-22	5.45046516526398E-10	1.66186447093439E-10	2.95526474641225E-08	1.68922653642767E-10
8				JQ707426.1	KP718110.1
8				KJ586810.1	AB365450.1
8					AB365449.1
8					AB365446.1
8					DQ823086.1
8					AF223965.1
8					EF576812.2
8					MK183640.1
8					KJ843209.1
8					MK183644.1
8					MK183641.1
8					JN688701.2
8					DQ823088.1
8					KJ843211.1
8					MG098564.1
8					KJ843212.1
8					MK183647.1
8					KJ843219.1
8					KJ843221.1
8					KJ843222.1
8					FJ657528.1
8					KJ843224.1
8					MG877721.1
8					MG877722.1
8					KJ843185.1
8					KJ843226.1
8					DQ823087.1
8					AY179734.1
8					KJ843175.1
8					KJ843189.1
8					DQ823089.1
8					KJ843223.1
8					KJ843220.1
8					JX079937.1
8					KC494398.1
8					HE981181.1
8					KX264499.1
8					KJ843207.1
8					AF223962.1
8					DQ823090.1
8					FJ657522.1
8					KJ843213.1
8					KJ843208.1
8					KJ843210.1
8					FJ657519.1
8					DQ776247.2
8					EU366116.2
8					MG098582.1
8					KY476326.1
8					MG098578.1
8					AB365447.1
8					MG098577.1
8					MG098569.1
8					EU366132.2
8					EF576808.2
8					MG098583.1
8					MG098576.1
8					MG877703.1
8					MG877704.1
8					MG877705.1
8					MG098574.1
8					AB365448.1
8					MG098565.1
8					MG098573.1
8					MK183632.1
8					MK183634.1
8					MK183631.1
8					MK183636.1
8					MK183642.1
8					MK183643.1
8					MK183630.1
8					MK183638.1
8					MK183639.1
8					MK183633.1
8					AB365453.1
8					MG877708.1
8					MG877706.1
8					MG877707.1
8					MG098568.1
8					MG098581.1
8					MG098575.1
8					MG098571.1
8					MG098567.1
8					MG098579.1
8					MG877717.1
8					MG877715.1
8					MG877716.1
8					HE981177.1
8					HE981178.1
8					JN688709.2
8					AB166850.1
8					MG098570.1
8					KJ843225.1
8					HE974368.1
8					MG877712.1
8					MG877714.1
8					MG098566.1
8					MG098580.1
8					MK183645.1
8					MG098584.1
9	1596	2839	JQ707426.1	EF464098.1	X02763.1	2.68798117434938E-26	1.23190312903934E-21	4.3619993570629E-25	4.43631444601101E-18	7.23378259989283E-19	1.29683042998074E-32	1.95505516412961E-34
9				HE981180.1
9				EF464097.1
9				AF160501.1
9				AB064313.1
10	1552	1722	JQ272888.1	FJ904433.1	KJ647354.1	6.75482766763198E-28	8.1443664718894E-23	6.48792640842776E-21	4.71560691264704E-06	1.65853576407837E-06	7.57082074589236E-08	1.68922653642767E-10
10			AB214516.1	AF121240.1	AB365450.1
10					DQ823086.1
10					AF223965.1
10					EF576812.2
10					MK183641.1
10					JN688701.2
10					DQ823088.1
10					KJ843211.1
10					MG098564.1
10					KJ843212.1
10					MK183647.1
10					KJ843219.1
10					KJ843221.1
10					KJ843222.1
10					FJ657528.1
10					KJ843224.1
10					MG877721.1
10					MG877722.1
10					AY179734.1
10					KJ843175.1
10					KJ843189.1
10					DQ823089.1
10					KJ843223.1
10					KX264499.1
10					KJ843207.1
10					AF223962.1
10					DQ823090.1
10					FJ657522.1
10					KJ843208.1
10					KJ843210.1
10					FJ657519.1
10					DQ776247.2
10					EU366116.2
10					MG098577.1
10					EU366132.2
10					MG098583.1
10					MG877704.1
10					MG877705.1
10					MG098574.1
10					MK183631.1
10					MG098575.1
10					MG098579.1
10					MG877717.1
10					MG877715.1
10					MG877716.1
10					AB166850.1
10					MG877712.1
10					MG877714.1
10					MG098566.1
10					MG098580.1
10					MK183645.1
11	1829*	2099	HE981178.1	AB064313.1	HE981179.1	NS	6.20661394772815E-26	3.18734755853002E-20	5.18577113942786E-08	5.14978304395884E-08	4.42961570618142E-11	1.68922653642767E-10
11			HE981177.1	EF464097.1	AB365450.1
11				EF464098.1	AB365449.1
11				AF160501.1	AB365446.1
11					DQ823086.1
11					AF223965.1
11					EF576812.2
11					MK183640.1
11					KJ843209.1
11					MK183644.1
11					MK183641.1
11					JN688701.2
11					DQ823088.1
11					KJ843211.1
11					MG098564.1
11					KJ843212.1
11					MK183647.1
11					KJ843219.1
11					KJ843221.1
11					KJ843222.1
11					FJ657528.1
11					KJ843224.1
11					MG877721.1
11					MG877722.1
11					KJ843185.1
11					KJ843226.1
11					DQ823087.1
11					AY179734.1
11					KJ843175.1
11					KJ843189.1
11					DQ823089.1
11					KJ843223.1
11					KJ843220.1
11					JX079937.1
11					KC494398.1
11					HE981181.1
11					KX264499.1
11					KJ843207.1
11					AF223962.1
11					DQ823090.1
11					FJ657522.1
11					KJ843213.1
11					KJ843208.1
11					KJ843210.1
11					FJ657519.1
11					DQ776247.2
11					EU366116.2
11					JQ272888.1
11					MG098582.1
11					KY476326.1
11					MG098578.1
11					AB365447.1
11					MG098577.1
11					MG098569.1
11					EU366132.2
11					EF576808.2
11					MG098583.1
11					MG098576.1
11					MG877703.1
11					MG877704.1
11					MG877705.1
11					MG098574.1
11					AB365448.1
11					MG098565.1
11					MG098573.1
11					MK183632.1
11					MK183634.1
11					MK183631.1
11					MK183636.1
11					MK183642.1
11					MK183643.1
11					MK183630.1
11					MK183638.1
11					MK183639.1
11					MK183633.1
11					AB365453.1
11					MG877708.1
11					MG877706.1
11					MG877707.1
11					MG098568.1
11					MG098581.1
11					MG098575.1
11					MG098571.1
11					MG098567.1
11					MG098572.1
11					JN688720.2
11					MG098579.1
11					MG877717.1
11					MG877715.1
11					MG877716.1
11					X75658.1
11					AB214516.1
11					KJ647354.1
11					JN688709.2
11					AB166850.1
11					MG098570.1
11					KJ843225.1
11					HE974368.1
11					MG877712.1
11					MG877714.1
11					MG098566.1
11					MG098580.1
11					MK183645.1
11					KJ638660.1
11					KJ638662.1
11					MG098584.1
11					KJ676694.1
11					ON585701.1
11					KJ676692.1
11					KJ676693.1
11					HE974369.1
11					HE974366.1
11					DQ899147.1
11					DQ899146.1
11					DQ899144.1
11					DQ899145.1
11					KP995114.1
11					KP995099.1
11					KP995097.1
11					KP995115.1
11					KP995113.1
11					KP995103.1
11					KC494399.1
11					KP995107.1
11					KC494396.1
11					KP995104.1
11					DQ899142.1
11					DQ899143.1
11					KP995121.1
11					KT896494.1
11					AY090455.1
11					AY311369.1
11					KP995110.1
11					KJ843191.1
11					KC494394.1
11					KP995120.1
11					KC494397.1
11					KC494401.1
11					KC494405.1
11					KC494395.1
11					X69798.1
11					KC494403.1
11					KC494402.1
11					KX264497.1
11					OR250046.1
11					OR250049.1
11					OR250048.1
11					OR250047.1
11					OR250051.1
11					OR250050.1
11					OR250053.1
11					OR250045.1
11					OR250052.1
11					X75663.1
11					KP995101.1
11					KP995111.1
11					KP995118.1
11					FJ589066.1
11					FJ589067.1
11					KP718106.1
11					KP995105.1
11					AB116550.1
11					KP995117.1
11					KP718103.1
11					DQ899148.1
11					KP995119.1
11					AY311370.1
11					KP995124.1
11					KP995126.1
11					MH051986.1
11					MH051987.1
11					KP718111.1
11					PX103992.1
11					KP718108.1
11					DQ899149.1
11					KP995109.1
11					AB036910.1
11					AB116551.1
11					KP718109.1
11					KP718112.1
11					KP718105.1
11					AB036906.1
11					AB036907.1
11					AB036908.1
11					AB036918.1
11					AB036920.1
11					AB036913.1
11					AB036911.1
11					AB036905.1
11					AB036909.1
11					AB036912.1
11					AB036914.1
11					AB036915.1
11					AB036916.1
11					AB036917.1
11					AB036919.1
11					KP995106.1
11					KP995122.1
11					DQ899150.1
11					KP995123.1
11					KP995125.1
11					AB116549.1
11					KJ638659.1
12	46	144	EF464097.1	AY179734.1	HE981180.1	7.85992646561324E-12	5.69179797953715E-10	1.02589711244944E-09	.023197884412101	NS	NS	5.13354626752172E-06
12			EF464098.1	LT935669.1
12				KJ638663.1
12				KJ638664.1
12				MG877701.1
12				MG877702.1
12				FJ657525.1
12				MG877700.1
12				KF199901.1
12				AY090456.1
12				KP718104.1
12				AY090458.1
12				AB116654.1
12				KJ638658.1
12				KJ638657.1
12				KY476329.1
12				KP718107.1
12				KY476325.1
12				KY476328.1
12				KJ638656.1
12				KP718110.1
12				KY476330.1
12				AB086397.1
12				LT935667.1
12				KY382417.1
12				KY476324.1
12				JN792914.1
12				JN792916.1
12				KJ843181.1
12				KJ843194.1
12				KJ843164.1
12				KP995098.1
12				KJ843174.1
12				MW999662.1
12				KJ843190.1
12				KY458062.1
12				KJ843179.1
12				PX103997.1
12				PX104000.1
12				PX103993.1
12				PX092360.1
12				PX103989.1
12				PX103998.1
12				PX103999.1
12				KM998715.2
12				KY458061.1
12				DQ823094.1
12				DQ823095.1
12				DQ823092.1
12				FJ709460.2
12				KJ843180.1
12				KJ843176.1
12				KJ843203.1
12				DQ823093.1
12				HQ378247.1
12				FJ709464.2
12				KX264496.1
12				KJ843198.1
12				KJ843201.1
12				FJ657529.1
12				EU366118.2
12				KJ843206.1
12				KC494404.1
12				KJ586808.1
12				KJ843167.1
12				KJ843195.1
12				AF223964.1
12				KJ843197.1
12				KJ843200.1
12				KJ843196.1
12				KJ843199.1
12				MK058437.1
12				AB116552.1
12				AF223963.1
12				HE981183.1
12				HM585195.1
12				HM585198.1
12				FJ709458.2
12				FJ709459.2
12				HM585191.1
12				HM585190.1
12				HM585199.1
12				FJ709494.2
12				FJ709465.2
12				HM590473.1
12				HM585188.1
12				HM585187.1
12				HM585189.1
12				HM585196.1
12				HE981182.1
12				KJ843171.1
12				KJ843202.1
12				DQ823091.1
12				KJ843170.1
12				JN688691.2
12				JN688703.2
12				JN688699.2
12				KJ843193.1
12				AB064316.1
12				KJ843169.1
12				EU366133.2
12				KJ843205.1
12				KJ843163.1
12				FJ709462.2
12				KJ843204.1
12				FJ709457.2
12				HM585192.1
12				AY179735.1
12				HM585193.1
12				FJ709463.2
12				HM585197.1
12				JN792922.1
12				JN792913.1
12				LC831105.1
12				LC831106.1
12				HM590471.1
12				HM590472.1
12				HM585186.1
12				KM233681.1
12				HM585194.1
12				HM585200.1
12				LT935664.1
12				LT935661.1
12				KJ843177.1
12				KJ843178.1
12				LT935662.1
12				LT935665.1
12				KY476323.1
12				LT935659.1
12				LT935666.1
12				KY476332.1
12				KY476322.1
12				LT935668.1
12				KP718113.1
12				AY090459.1
12				AY090461.1
12				OK106257.1
12				KY382415.1
12				KY382416.1
12				KJ586805.1
12				KJ586806.1
12				KP995116.1
12				HE981184.1
12				HE981185.1
12				KC494400.1
12				HM622135.1
12				MW999664.1
12				MW999663.1
12				MW999673.1
12				MW999665.1
12				MW999667.1
12				MW999668.1
12				MW999666.1
12				MW999669.1
12				MW999670.1
12				MW999671.1
12				MW999672.1
12				MW999674.1
12				MW999675.1
12				MW999676.1
12				KY476327.1
12				HM590474.1
12				KY476331.1
12				JX079936.1
12				OL907123.1
12				LT935663.1
12				LT935660.1
12				EU670262.1
12				HM627320.1
12				LT935670.1
12				JN792915.1
12				JN792917.1
12				JN792918.1
12				JN792919.1
12				JN792920.1
[truncated: 292 more rows]
