# Supplementary material for: From Genome Diversity to Inferred Functional Constraints: An Integrated Evolutionary Analysis of Hepatitis B Virus Genotype F
Source: Int J Mol Sci. 2026 Feb 28;27(5):2284. doi: 10.3390/ijms27052284 (PMC12985258; doi:10.3390/ijms27052284)
Supplement: Supplementary file 1 [file ijms-27-02284-s001.zip › Table S3.xlsx]

## Sheet: MEME-S
Codon	α	β1	p1	β+	p+	LRT	p-value	# branches under selection	q	Class
1	0	0	1	0	0	0	1	0	1	Invariable
2	0	0	1	0	0	0	1	0	1	Invariable
3	0	0	1	0	0	0	1	0	1	Invariable
4	5.579	0	1	0.468	0	0	0.667	0	1	Neutral
5	6.251	0.094	0.747	5.415	0.253	0	0.667	0	1	Neutral
6	5.629	0	1	0.667	0	0	0.667	0	1	Neutral
7	2.075	0	1	0.327	0	0	0.667	0	1	Neutral
8	15.121	0.133	0.77	10.184	0.23	0	0.667	0	1	Neutral
9	7.387	0	0.848	554.302	0.152	5.094	0.036	1	0.495	Diversifying
10	6.654	0.206	0.784	4.035	0.216	0	0.667	0	1	Neutral
11	2.645	0	1	0.271	0	0	0.667	0	1	Neutral
12	0.006	0	0.01	0.738	0.99	0.005	0.649	1	1	Neutral
13	1.835	0	1	0.178	0	0	0.667	0	1	Neutral
14	18.381	0	0.825	254.809	0.175	3.291	0.092	3	0.78	Diversifying
15	0.02	0.01	0.956	263.814	0.044	8.91	0.005	1	0.186	Diversifying
16	19.708	0	1	0.843	0	0	0.667	0	1	Neutral
17	5.529	0.129	0.692	8.802	0.308	0.027	0.623	0	1	Neutral
18	10.979	0	0.915	255.489	0.085	4.81	0.042	1	0.537	Diversifying
19	0	0	0.01	1.25	0.99	0.8	0.357	1	1	Neutral
20	4.986	0	1	0.777	0	0	0.667	0	1	Neutral
21	20.316	0	1	0.822	0	0	0.667	0	1	Neutral
22	0	0	0	1.793	1	1.622	0.224	1	1	Neutral
23	1.955	0	1	0.308	0	0	0.667	0	1	Neutral
24	0	0	0.999	0	0.001	-0	0.667	0	1	Neutral
25	15.477	0.412	0.703	24.867	0.297	0.012	0.638	0	1	Neutral
26	1.867	0	1	0.121	0	0	0.667	0	1	Neutral
27	0.001	0.001	0.486	4.938	0.514	0.834	0.35	3	1	Neutral
28	0	0	1	0	0	0	1	0	1	Invariable
29	6.492	0	1	1.259	0	0	0.667	0	1	Neutral
30	5.707	0	0.749	7.025	0.251	-0.004	0.667	1	1	Neutral
31	5.079	0	1	0.788	0	0	0.667	0	1	Neutral
32	9.953	0	1	1	0	0	0.667	0	1	Neutral
33	9.369	2.257	0.44	3.83	0.56	0	0.667	0	1	Neutral
34	0	0	1	0	0	0	1	0	1	Invariable
35	9.041	0.749	0	12.035	1	0.257	0.506	0	1	Neutral
36	0	0	0.008	1.139	0.992	0.961	0.325	1	1	Neutral
37	0	0	1	0	0	0	1	0	1	Invariable
38	0	0	0.55	2.742	0.45	0.862	0.344	1	1	Neutral
39	0	0	0.509	7.168	0.491	1.216	0.281	4	1	Neutral
40	5.217	0.724	0.578	3.264	0.422	0	0.667	0	1	Neutral
41	7.843	0.603	0.786	3.978	0.214	0	0.667	0	1	Neutral
42	41.222	0	0.876	6.278	0.124	0	0.667	0	1	Neutral
43	0	0	1	0	0	0	1	0	1	Invariable
44	5.605	0.701	0.806	1.164	0.194	0	0.667	0	1	Neutral
45	0	0	0.449	2.136	0.551	0.35	0.474	1	1	Neutral
46	0	0	1	0	0	0	1	0	1	Invariable
47	7.701	1.986	0.337	3.161	0.663	0	0.667	0	1	Neutral
48	0.031	0.01	0.907	181.179	0.093	3.862	0.068	7	0.716	Diversifying
49	0	0	1	0	0	0	1	0	1	Invariable
50	0	0	1	0.002	0	0	0.667	0	1	Neutral
51	0	0	0.924	208.893	0.076	3.405	0.086	5	0.767	Diversifying
52	0	0	1	0	0	0	1	0	1	Invariable
53	0	0	1	0	0	0	1	0	1	Invariable
54	0	0	1	0	0	0	1	0	1	Invariable
55	1.852	0	1	0.291	0	0	0.667	0	1	Neutral
56	0	0	1	0	0	0	1	0	1	Invariable
57	0	0	0.01	0.909	0.99	0.509	0.427	1	1	Neutral
58	0	0	1	0	0	0	1	0	1	Invariable
59	1.862	0.094	0.01	2.499	0.99	0.048	0.606	0	1	Neutral
60	0.001	0.001	0.862	70.975	0.138	7.805	0.009	5	0.239	Diversifying
61	7.665	0	1	0.634	0	0	0.667	0	1	Neutral
62	21.205	4.822	0.625	17.14	0.375	0	0.667	0	1	Neutral
63	11.902	0	0.854	99.279	0.146	2.088	0.174	2	1	Neutral
64	13.743	0	0.93	141.607	0.07	1.933	0.189	1	1	Neutral
65	11.158	0	0.818	205.464	0.182	3.882	0.067	2	0.727	Diversifying
66	1.487	0	0.821	1,706.214	0.179	9.58	0.004	1	0.162	Diversifying
67	5.89	0	0.932	613.93	0.068	8.184	0.007	1	0.211	Diversifying
68	1.845	0	0.789	470.681	0.211	10.53	0.002	1	0.112	Diversifying
69	10.651	1.17	0.782	1.552	0.218	0	0.667	0	1	Neutral
70	15.688	0	1	2.436	0	0	0.667	0	1	Neutral
71	5.721	0	1	0.864	0	0	0.667	0	1	Neutral
72	11.158	0	1	0.937	0	0	0.667	0	1	Neutral
73	0	0	0.999	0	0.001	-0	0.667	0	1	Neutral
74	8.601	0	1	1.82	0	0	0.667	0	1	Neutral
75	10.035	4.896	0.516	5.311	0.484	0	0.667	0	1	Neutral
76	21.312	0	1	0.72	0	0	0.667	0	1	Neutral
77	0	0	1	0	0	0	1	0	1	Invariable
78	29.035	0	1	1.463	0	0	0.667	0	1	Neutral
79	9.539	0	1	0.841	0	0	0.667	0	1	Neutral
80	9.768	0	1	1.158	0	0	0.667	0	1	Neutral
81	3.687	0	1	0.314	0	0	0.667	0	1	Neutral
82	27.198	0	1	2.12	0	0	0.667	0	1	Neutral
83	11.05	0	1	0.931	0	0	0.667	0	1	Neutral
84	15.696	3.789	0.278	4.792	0.722	0	0.667	0	1	Neutral
85	20.623	0	1	2.793	0	0	0.667	0	1	Neutral
86	3.737	0.007	0.744	4.433	0.256	0.003	0.653	1	1	Neutral
87	12.016	0	1	0.955	0	0	0.667	0	1	Neutral
88	1.94	0.981	0.52	13.398	0.48	1.509	0.238	0	1	Neutral
89	0	0	0.55	2.508	0.45	1.04	0.31	1	1	Neutral
90	11.392	3.215	0.736	12.572	0.264	-0.005	0.667	0	1	Neutral
91	0	0	0.001	8.331	0.999	3.026	0.105	9	0.81	Neutral
92	8.23	0	1	0.88	0	0	0.667	0	1	Neutral
93	0	0	1	0	0	0	1	0	1	Invariable
94	5.393	0.162	0.699	8.214	0.301	-0.01	0.667	0	1	Neutral
95	10.963	0.362	0.805	4.464	0.195	0	0.667	0	1	Neutral
96	0	0	0.002	5.578	0.998	3.444	0.085	4	0.769	Diversifying
97	0	0	1	0	0	0	1	0	1	Invariable
98	0	0	0.01	0.828	0.99	0.303	0.49	1	1	Neutral
99	1.665	0	1	0.105	0	0	0.667	0	1	Neutral
100	11.587	4.621	0.652	7.818	0.348	0	0.667	0	1	Neutral
101	12.853	0.158	0.724	14.242	0.276	-0.014	0.667	0	1	Neutral
102	6.182	0.807	0.759	1.863	0.241	0	0.667	0	1	Neutral
103	8.969	0	0.832	774.236	0.168	7.568	0.01	2	0.238	Diversifying
104	13.301	0.56	0.862	3.152	0.138	0	0.667	0	1	Neutral
105	9.394	1.151	0.893	2.543	0.107	0	0.667	0	1	Neutral
106	5.179	0.669	0.795	3.586	0.205	0	0.667	0	1	Neutral
107	7.411	3.942	0.584	3.846	0.416	0	0.667	0	1	Neutral
108	10.52	3.487	0.533	3.434	0.467	0	0.667	0	1	Neutral
109	2.686	0	1	0.309	0	0	0.667	0	1	Neutral
110	0	0	0	1.266	1	1.035	0.311	1	1	Neutral
111	2.772	0	1	0.332	0	0	0.667	0	1	Neutral
112	2.635	0	0.01	3.623	0.99	0.092	0.578	2	1	Neutral
113	4.373	0.856	0.794	2.401	0.206	0	0.667	0	1	Neutral
114	11.627	0	1	1.412	0	0	0.667	0	1	Neutral
115	21.702	0	1	0.995	0	0	0.667	0	1	Neutral
116	15.602	0	1	1.634	0	0	0.667	0	1	Neutral
117	9.582	0	1	0.636	0	0	0.667	0	1	Neutral
118	3.244	0.163	0.01	3.364	0.99	0.002	0.656	0	1	Neutral
119	20.632	1.732	0.814	5.251	0.186	0	0.667	0	1	Neutral
120	105.572	0	0.859	74.783	0.141	0	0.667	0	1	Neutral
121	60.844	0	0.927	55.633	0.073	0	0.667	0	1	Neutral
122	0	0	0.943	267.772	0.057	12.152	0.001	2	0.066	Diversifying
123	17.976	1.575	0.893	1.804	0.107	0	0.667	0	1	Neutral
124	12.888	0	0.534	146.036	0.466	2.054	0.177	4	1	Neutral
125	25.02	10.453	0.547	11.144	0.453	0	0.667	0	1	Neutral
126	4.516	4.516	0.944	625.931	0.056	7.211	0.012	1	0.243	Diversifying
127	17.266	0	1	1.732	0	0	0.667	0	1	Neutral
128	49.256	0	0.479	1.624	0.521	0	0.667	0	1	Neutral
129	13.138	0	0.631	71.406	0.369	1.584	0.229	5	1	Neutral
130	8.706	1.684	0.917	204.825	0.083	3.242	0.094	2	0.752	Diversifying
131	4.445	3.214	0.966	6.385	0.034	-0.001	0.667	0	1	Neutral
132	22.652	0	0.744	20.804	0.256	0	0.667	0	1	Neutral
133	10.653	3.792	0.333	4.425	0.667	0	0.667	0	1	Neutral
134	21.223	0.223	0.841	7.225	0.159	0	0.667	0	1	Neutral
135	25.562	7.442	0.723	8.211	0.277	0	0.667	0	1	Neutral
136	7.57	0.158	0.766	4.572	0.234	0	0.667	0	1	Neutral
137	4.392	0	0.726	42.615	0.274	2.786	0.12	8	0.886	Neutral
138	11.81	6.978	0.813	8.223	0.187	0	0.667	0	1	Neutral
139	3.014	0	1	0.406	0	0	0.667	0	1	Neutral
140	40.317	0	0.721	136.561	0.279	1.832	0.199	8	1	Neutral
141	29.03	12.466	0.591	109.926	0.409	2.097	0.173	0	1	Neutral
142	0.007	0.003	0.919	121.75	0.081	7.119	0.013	2	0.242	Diversifying
143	0	0	0.01	1.144	0.99	0.707	0.378	1	1	Neutral
144	5.467	0	0.762	4.554	0.238	0	0.667	0	1	Neutral
145	5.071	0.255	0.721	7.253	0.279	-0.022	0.667	0	1	Neutral
146	0	0	0.01	1.371	0.99	0.854	0.346	1	1	Neutral
147	0	0	0.451	3.672	0.549	0.672	0.386	2	1	Neutral
148	1.847	0.97	0.617	2.696	0.383	-0.001	0.667	0	1	Neutral
149	15.247	0	0.511	89.044	0.489	3.254	0.093	10	0.763	Diversifying
150	13.662	0	1	1.139	0	0	0.667	0	1	Neutral
151	23.254	0.92	0.87	2.094	0.13	0	0.667	0	1	Neutral
152	0	0	0.01	2.386	0.99	0.788	0.36	3	1	Neutral
153	0	0	0.01	1.239	0.99	0.761	0.366	1	1	Neutral
154	2.793	0.08	0	4.587	1	0.235	0.514	0	1	Neutral
155	0	0	0	1.265	1	0.953	0.326	1	1	Neutral
156	0	0	0	2.267	1	1.404	0.252	2	1	Neutral
157	0	0	1	0	0	0	1	0	1	Invariable
158	2.603	0.131	0.01	3.434	0.99	0.061	0.597	0	1	Neutral
159	2.756	0	1	0.464	0	0	0.667	0	1	Neutral
160	7.73	3.134	0.727	5.476	0.273	0	0.667	0	1	Neutral
161	0	0	0.01	1.139	0.99	0.96	0.325	1	1	Neutral
162	3.744	0	1	0.583	0	0	0.667	0	1	Neutral
163	0	0	1	0	0	0	1	0	1	Invariable
164	3.104	0.08	0.008	4.328	0.992	0.076	0.588	0	1	Neutral
165	5.402	0.294	0.001	11.975	0.999	0.72	0.375	0	1	Neutral
166	0	0	0.01	8.084	0.99	5.892	0.024	5	0.367	Diversifying
167	3.13	0.264	0.001	10.217	0.999	1.796	0.203	0	1	Neutral
168	0	0	1	0	0	0	1	0	1	Invariable
169	2.104	0	1	0.212	0	0	0.667	0	1	Neutral
170	0	0	0.001	8.753	0.999	5.607	0.028	6	0.409	Diversifying
171	0.001	0	0.464	2.591	0.536	0.77	0.363	1	1	Neutral
172	13.769	0.688	0.75	7.538	0.25	0	0.667	0	1	Neutral
173	9.914	6.321	0.815	6.725	0.185	0	0.667	0	1	Neutral
174	0	0	0.509	3.222	0.491	0.544	0.418	2	1	Neutral
175	0.006	0	0.01	0.738	0.99	0.006	0.647	1	1	Neutral
176	0.001	0	0	3.297	1	1.159	0.29	4	1	Neutral
177	0	0	0.01	4.811	0.99	1.587	0.228	6	1	Neutral
178	9.956	3.003	0.484	3.397	0.516	0	0.667	0	1	Neutral
179	1.761	0.615	0.955	2,630.561	0.045	19.78	0	3	0.004	Diversifying
180	0	0	1	0	0	0	1	0	1	Invariable
181	0.005	0.002	0.963	61.404	0.037	7.075	0.013	2	0.237	Diversifying
182	0.001	0	0	7.653	1	4.758	0.043	4	0.534	Diversifying
183	1.282	0.03	0.008	1.806	0.992	0.046	0.608	0	1	Neutral
184	0.001	0	0.872	64.966	0.128	8.238	0.007	4	0.221	Diversifying
185	2.66	0.179	0.674	3.51	0.326	-0.006	0.667	0	1	Neutral
186	2.786	1.637	0.798	2.295	0.202	0	0.667	0	1	Neutral
187	0	0	0	2.633	1	1.621	0.224	2	1	Neutral
188	2.074	0	1	0.155	0	0	0.667	0	1	Neutral
189	0	0	0	5.152	1	3.793	0.07	3	0.723	Diversifying
190	0.014	0.007	0.936	122.758	0.064	7.415	0.011	2	0.243	Diversifying
191	0	0	0.01	2.314	0.99	1.775	0.206	2	1	Neutral
192	0	0	0	5.825	1	4.5	0.049	4	0.592	Diversifying
193	0	0	0.001	24.511	0.999	8.873	0.005	13	0.174	Diversifying
194	0.001	0	0.006	7.779	0.994	2.577	0.134	6	0.972	Neutral
195	0	0	0.002	9.821	0.998	7.343	0.011	6	0.239	Diversifying
196	1.913	1.435	0.893	2.87	0.107	-0	0.667	0	1	Neutral
197	0	0	0	15.985	1	12.987	0.001	11	0.065	Diversifying
198	0.013	0.002	0.843	32.526	0.157	4.858	0.041	4	0.541	Diversifying
199	0	0	0.55	2.127	0.45	0.582	0.408	1	1	Neutral
200	0.002	0	0	10.506	1	6.57	0.017	4	0.281	Diversifying
201	0.001	0	0	9.325	1	7.67	0.01	8	0.24	Diversifying
202	4.67	3.412	0.863	3.989	0.137	0	0.667	0	1	Neutral
203	1.835	0	1	0.178	0	0	0.667	0	1	Neutral
204	5.979	0.131	0.017	11.589	0.983	0.715	0.376	0	1	Neutral
205	0	0	0	3.627	1	1.329	0.263	4	1	Neutral
206	1.302	0	1	0.17	0	0	0.667	0	1	Neutral
207	0	0	0.01	0.797	0.99	0.263	0.504	1	1	Neutral
208	0	0	0.01	4.825	0.99	3.47	0.083	3	0.776	Diversifying
209	1.567	0	1	0.009	0	0	0.667	0	1	Neutral
210	0	0	1	0	0	0	1	0	1	Invariable
211	0	0	1	0	0	0	1	0	1	Invariable
212	0	0	1	0	0	0	1	0	1	Invariable
213	0	0	0	3.93	1	2.448	0.143	3	0.987	Neutral
214	0.002	0	0.916	191.211	0.084	3.633	0.077	6	0.748	Diversifying
215	0	0	0.01	2.227	0.99	0.81	0.355	2	1	Neutral
216	1.314	0.021	0.026	1.856	0.974	0.046	0.607	0	1	Neutral
217	0	0	0.01	8.683	0.99	6.726	0.016	8	0.27	Diversifying
218	6.208	0.161	0.01	19.854	0.99	4.042	0.062	10	0.688	Diversifying
219	0.001	0	0.58	25.712	0.42	10.669	0.002	6	0.12	Diversifying
220	7.564	0	0.768	5.471	0.232	0	0.667	0	1	Neutral
221	0	0	0	7.661	1	5.931	0.023	7	0.374	Diversifying
222	0	0	1	0	0	0	1	0	1	Invariable
223	0	0	0.531	7.527	0.469	2.293	0.156	3	1	Neutral
224	0	0	0.999	0	0.001	-0	0.667	0	1	Neutral
225	0	0	1	0	0	0	1	0	1	Invariable
226	0	0	1	0.002	0	0	0.667	0	1	Neutral
227	0	0	0.998	0	0.002	0	0.667	0	0.999	Neutral
228	0	0	0.45	2.227	0.55	0.614	0.4	1	1	Neutral
229	0	0	0.45	2.742	0.55	0.864	0.344	1	1	Neutral
230	0	0	1	0	0	0	1	0	1	Invariable
231	0	0	1	0	0	0	1	0	1	Invariable
232	0	0	1	0	0	0	1	0	1	Invariable
233	0	0	1	0	0	0	1	0	1	Invariable
234	0	0	1	0	0	0	1	0	1	Invariable
235	0	0	1	0	0	0	1	0	1	Invariable
236	0	0	0.517	10.872	0.483	4.226	0.056	3	0.643	Diversifying
237	0	0	0.531	2.275	0.469	0.743	0.37	1	1	Neutral
238	2.569	0.129	0.01	2.732	0.99	0.003	0.654	0	1	Neutral
239	0	0	0.999	0	0.001	-0	0.667	0	0.995	Neutral
240	0	0	1	0	0	0	1	0	1	Invariable
241	1.869	1.166	0.847	1.675	0.153	0	0.667	0	0.991	Neutral
242	0	0	1	0	0	0	1	0	1	Invariable
243	0	0	1	0	0	0	1	0	1	Invariable
244	0	0	0.55	2.488	0.45	0.76	0.366	1	1	Neutral
245	15.468	0.498	0.867	4.962	0.133	0	0.667	0	0.988	Neutral
246	0	0	1	0	0	0	1	0	1	Invariable
247	8.272	0	1	0.843	0	0	0.667	0	0.984	Neutral
248	0.11	0.006	0.01	2.852	0.99	0.014	0.636	2	1	Neutral
249	0.006	0	0.01	0.738	0.99	0.005	0.649	1	1	Neutral
250	0.001	0	0.01	1.166	0.99	0.409	0.456	1	1	Neutral
251	0	0	0.01	1.796	0.99	1.637	0.222	1	1	Neutral
252	0	0	0.45	2.775	0.55	1.247	0.276	1	1	Neutral
253	0	0	1	0	0	0	1	0	1	Invariable
254	0	0	0.549	2.226	0.451	0.407	0.456	1	1	Neutral
255	0	0	1	0	0	0	1	0	1	Invariable
256	6.324	0	1	0.901	0	0	0.667	0	0.98	Neutral
257	0	0	1	0	0	0	1	0	1	Invariable
258	0	0	1	0	0	0	1	0	1	Invariable
259	0	0	0.45	2.136	0.55	0.349	0.474	1	1	Neutral
260	0	0	1	0	0	0	1	0	1	Invariable
261	0	0	1	0	0	0	1	0	1	Invariable
262	0	0	1	0	0	0	1	0	1	Invariable
263	0	0	0.01	1.801	0.99	1.718	0.212	1	1	Neutral
264	0	0	1	0	0	0	1	0	1	Invariable
265	0	0	1	0	0	0	1	0	1	Invariable
266	0	0	0.008	1.063	0.992	0.58	0.408	1	1	Neutral
267	0	0	1	0	0	0	1	0	1	Invariable
268	0	0	1	0	0	0	1	0	1	Invariable
269	0	0	1	0	0	0	1	0	1	Invariable
270	0	0	0.999	0	0.001	-0	0.667	0	0.977	Neutral
271	0	0	1	0	0	0	1	0	1	Invariable
272	0	0	0.715	120.471	0.285	23.505	0	12	0.001	Diversifying
273	0	0	1	0	0	0	1	0	1	Invariable
274	27.289	0.281	0.883	8.464	0.117	0	0.667	0	0.973	Neutral
275	22.965	1.966	0.94	3.884	0.06	0	0.667	0	0.97	Neutral
276	0	0	1	0	0	0	1	0	1	Invariable
277	0.103	0.005	0.01	0.747	0.99	0.001	0.657	1	1	Neutral
278	0	0	1	0	0	0	1	0	1	Invariable
279	0	0	1	0	0	0	1	0	1	Invariable
280	5.46	0	1	0.765	0	0	0.667	0	0.966	Neutral
281	0	0	1	0	0	0	1	0	1	Invariable
282	5.458	0	1	0.407	0	0	0.667	0	0.963	Neutral
283	1.282	0.03	0.008	1.806	0.992	0.046	0.608	0	1	Neutral
284	3.02	1.005	0.953	13,092.398	0.047	12.455	0.001	1	0.068	Diversifying
285	0	0	1	0	0	0	1	0	1	Invariable
286	0	0	1	0	0	0	1	0	1	Invariable
287	18.716	0	0.862	10.365	0.138	0	0.667	0	0.959	Neutral
288	13.664	0	0.855	82.548	0.145	0.307	0.488	5	1	Neutral
289	4.243	0	0.849	9,501.44	0.151	15.809	0	1	0.021	Diversifying
290	0	0	1	0	0	0	1	0	1	Invariable
291	0.001	0.001	0.491	3.686	0.509	0.585	0.407	2	1	Neutral
292	2.062	0.055	0.69	3.507	0.31	-0.004	0.667	0	0.956	Neutral
293	0	0	1	0	0	0	1	0	1	Invariable
294	3.997	0.105	0.004	5.082	0.996	0.086	0.582	0	1	Neutral
295	0	0	1	0	0	0	1	0	1	Invariable
296	9.524	0.231	0.75	10.231	0.25	-0.007	0.667	0	0.952	Neutral
297	0	0	0.838	0	0.162	0	0.667	0	0.949	Neutral
298	0	0	1	0	0	0	1	0	1	Invariable
299	23.336	0	1	5.104	0	0	0.667	0	0.946	Neutral
300	0	0	0	3.417	1	2.118	0.171	3	1	Neutral
301	0.001	0	0.01	2.514	0.99	1.541	0.234	2	1	Neutral
302	2.583	0	1	0.265	0	0	0.667	0	0.942	Neutral
303	0	0	0.55	2.055	0.45	0.58	0.408	1	1	Neutral
304	3.782	2.217	0.853	3.51	0.147	0	0.667	0	0.939	Neutral
305	2.583	0	1	0.265	0	0	0.667	0	0.936	Neutral
306	0	0	0.999	0	0.001	-0	0.667	0	0.932	Neutral
307	0	0	1	0	0	0	1	0	1	Invariable
308	0	0	0	4.62	1	1.616	0.225	4	1	Neutral
309	0	0	1	0	0	0	1	0	1	Invariable
310	18.863	0	0.861	10.031	0.139	0	0.667	0	0.929	Neutral
311	5.255	0	1	0.773	0	0	0.667	0	0.926	Neutral
312	17.609	0	1	1.533	0	0	0.667	0	0.923	Neutral
313	0	0	1	0	0	0	1	0	1	Invariable
314	80.462	0	0.702	98.118	0.298	0.003	0.653	13	1	Neutral
315	0.001	0	0.01	0.876	0.99	0.483	0.434	1	1	Neutral
316	56.497	0	1	0.644	0	0	0.667	0	0.92	Neutral
317	0	0	0.53	3.186	0.47	1.155	0.291	1	1	Neutral
318	0	0	0.55	1.574	0.45	0.268	0.502	1	1	Neutral
319	0	0	1	0	0	0	1	0	1	Invariable
320	5.721	0	1	0.864	0	0	0.667	0	0.916	Neutral
321	0	0	1	0	0	0	1	0	1	Invariable
322	10.71	0	1	0.796	0	0	0.667	0	0.913	Neutral
323	0	0	1	0	0	0	1	0	1	Invariable
324	0	0	1	0	0	0	1	0	1	Invariable
325	0	0	1	0	0	0	1	0	1	Invariable
326	3.248	0	1	0.311	0	0	0.667	0	0.91	Neutral
327	0	0	1	0	0	0	1	0	1	Invariable
328	3.777	0	1	0.586	0	0	0.667	0	0.907	Neutral
329	8.113	0	1	0.758	0	0	0.667	0	0.904	Neutral
330	0.064	0.003	0.01	5.671	0.99	0.067	0.593	4	1	Neutral
331	0	0	0.999	0	0.001	-0	0.667	0	0.901	Neutral
332	0	0	0	3.391	1	2.496	0.139	2	0.979	Neutral
333	0	0	0.998	0	0.002	0	0.667	0	0.898	Neutral
334	0	0	0.008	1.705	0.992	0.962	0.325	2	1	Neutral
335	0	0	0.01	3.364	0.99	1.085	0.302	3	1	Neutral
336	0	0	1	0	0	0	1	0	1	Invariable
337	0	0	1	0	0	0	1	0	1	Invariable
338	0	0	0.936	100.585	0.064	5.598	0.028	2	0.396	Diversifying
339	0.344	0.176	0.514	2.677	0.486	0.001	0.657	0	1	Neutral
340	0	0	0.512	4.649	0.488	1.502	0.239	2	1	Neutral
341	0	0	1	0	0	0	1	0	1	Invariable
342	0	0	0.55	2.275	0.45	0.743	0.369	1	1	Neutral
343	0	0	0.999	0	0.001	-0	0.667	0	0.895	Neutral
344	0	0	0.01	1.068	0.99	0.346	0.475	1	1	Neutral
345	35.959	0	1	4.281	0	0	0.667	0	0.892	Neutral
346	0	0	1	0	0	0	1	0	1	Invariable
347	0	0	1	0	0	0	1	0	1	Invariable
348	0.001	0	0	9.378	1	3.374	0.088	7	0.763	Diversifying
349	0	0	1	0	0	0	1	0	1	Invariable
350	0	0	1	0	0	0	1	0	1	Invariable
351	0	0	0.01	1.144	0.99	0.89	0.339	1	1	Neutral
352	0	0	0.002	5.28	0.998	2.868	0.114	5	0.864	Neutral
353	0	0	1	0	0	0	1	0	1	Invariable
354	0	0	0.999	0	0.001	-0	0.667	0	0.889	Neutral
355	0	0	0.01	2.185	0.99	1.222	0.28	2	1	Neutral
356	0.123	0.063	0.486	8.68	0.514	0.024	0.626	3	1	Neutral
357	0	0	0.999	0	0.001	-0	0.667	0	0.886	Neutral
358	3.881	3.087	0.825	5.062	0.175	-0.004	0.667	0	0.883	Neutral
359	0	0	0	2.169	1	1.682	0.217	2	1	Neutral
360	0	0	0.532	5.258	0.468	1.547	0.233	2	1	Neutral
361	0	0	1	0	0	0	1	0	1	Invariable
362	0	0	1	0	0	0	1	0	1	Invariable
363	0.001	0	0	5.823	1	3.515	0.081	3	0.776	Diversifying
364	10.507	0	1	0.675	0	0	0.667	0	0.88	Neutral
365	0	0	1	0	0	0	1	0	1	Invariable
366	0	0	0.998	0.001	0.002	-0	0.667	0	0.877	Neutral
367	0	0	0.459	6.994	0.541	2.539	0.136	2	0.974	Neutral
368	0.001	0	0.01	2.284	0.99	1.423	0.25	2	1	Neutral
369	0	0	0.45	6.728	0.55	1.376	0.256	2	1	Neutral
370	0.113	0.006	0.01	2.842	0.99	0.031	0.619	2	1	Neutral
371	1.567	0	1	0.009	0	0	0.667	0	0.874	Neutral
372	6.311	0	1	0.903	0	0	0.667	0	0.871	Neutral
373	0.212	0	0.008	1.437	0.992	0.003	0.652	1	1	Neutral
374	5.103	0.146	0.705	7.471	0.295	-0.01	0.667	0	0.869	Neutral
375	0	0	1	0	0	0	1	0	1	Invariable
376	0	0	0.008	1.059	0.992	0.842	0.348	1	1	Neutral
377	0	0	0	1.266	1	1.035	0.311	1	1	Neutral
378	0	0	0.01	0.82	0.99	0.3	0.491	1	1	Neutral
379	1.406	0	1	0.186	0	0	0.667	0	0.866	Neutral
380	5.505	0	0.818	78.873	0.182	3.264	0.093	10	0.774	Diversifying
381	0.017	0.005	0.7	55.072	0.3	4.491	0.049	12	0.577	Diversifying
382	0	0	0.01	3.189	0.99	1.743	0.209	3	1	Neutral
383	0	0	0.486	9.974	0.514	3.683	0.075	3	0.747	Diversifying
384	0.003	0.001	0.947	249.369	0.053	8.945	0.005	2	0.201	Diversifying
385	7.8	3.702	0.607	3.916	0.393	0	0.667	0	0.863	Neutral
386	0	0	0.999	0	0.001	-0	0.667	0	0.86	Neutral
387	0	0	0.01	1.703	0.99	0.693	0.381	1	1	Neutral
388	2.05	0.047	0.694	3.951	0.306	-0.011	0.667	0	0.857	Neutral
389	1.396	0	1	0.184	0	0	0.667	0	0.855	Neutral
390	0	0	0.01	1.689	0.99	1.255	0.274	1	1	Neutral
391	0.001	0	0	3.758	1	3.137	0.099	3	0.779	Diversifying
392	0	0	1	0	0	0	1	0	1	Invariable
393	11.581	0	1	0.85	0	0	0.667	0	0.852	Neutral
394	0	0	0	4.695	1	1.61	0.225	4	1	Neutral
395	0	0	1	0	0	0	1	0	1	Invariable
396	13.632	0.141	0.778	7.557	0.222	0	0.667	0	0.849	Neutral
397	0	0	1	0	0	0	1	0	1	Invariable
398	1.814	0.053	0	5.983	1	1.392	0.254	1	1	Neutral
399	0	0	1	0	0	0	1	0	1	Invariable
400	7.213	3.136	0.519	3.275	0.481	0	0.667	0	0.847	Neutral

## Sheet: FUBAR-S
Site	α	β	β-α	Prob[α>β]	Prob[α<β]	BayesFactor[α<β]	Class
1	2.676	0.177	-2.499	0.79	0.145	0.251
2	0.327	0.247	-0.08	0.524	0.365	0.851
3	0.326	0.238	-0.089	0.533	0.355	0.814
4	1.496	0.278	-1.218	0.92	0.059	0.093	Purifying
5	1.81	0.606	-1.204	0.854	0.104	0.173
6	1.613	0.343	-1.269	0.923	0.055	0.086	Purifying
7	0.698	0.25	-0.449	0.813	0.142	0.245
8	5.305	0.768	-4.536	0.991	0.001	0.001	Purifying
9	2.799	0.673	-2.126	0.949	0.027	0.04	Purifying
10	1.904	0.545	-1.359	0.889	0.079	0.127
11	0.793	0.245	-0.548	0.836	0.124	0.209
12	2.51	0.418	-2.092	0.625	0.321	0.699
13	0.646	0.258	-0.388	0.792	0.159	0.281
14	6.407	1.724	-4.682	0.959	0	0.001	Purifying
15	0.538	0.604	0.066	0.334	0.607	2.283
16	6.731	0.26	-6.471	1	0	0	Purifying
17	1.577	0.799	-0.778	0.677	0.25	0.494
18	4.053	0.785	-3.267	0.979	0.004	0.006	Purifying
19	0.402	0.533	0.131	0.32	0.615	2.367
20	1.258	0.198	-1.061	0.908	0.066	0.104	Purifying
21	6.939	0.255	-6.684	1	0	0	Purifying
22	0.299	0.625	0.326	0.201	0.744	4.315
23	0.667	0.255	-0.412	0.801	0.152	0.266
24	0.526	0.232	-0.295	0.644	0.266	0.538
25	5.498	2.51	-2.989	0.732	0.023	0.036
26	0.646	0.262	-0.384	0.789	0.163	0.288
27	0.573	0.734	0.161	0.266	0.68	3.14
28	0.495	0.199	-0.296	0.664	0.241	0.471
29	1.631	0.257	-1.374	0.934	0.048	0.074	Purifying
30	1.799	0.676	-1.123	0.844	0.104	0.172
31	1.262	0.199	-1.064	0.908	0.066	0.105	Purifying
32	3.299	0.284	-3.015	0.99	0.006	0.009	Purifying
33	2.922	0.946	-1.976	0.916	0.014	0.022	Purifying
34	0.526	0.232	-0.294	0.644	0.267	0.538
35	3.226	3.235	0.008	0.164	0.22	0.417
36	0.341	0.51	0.169	0.287	0.647	2.72
37	0.494	0.188	-0.306	0.674	0.231	0.444
38	0.403	0.554	0.152	0.309	0.628	2.496
39	0.598	0.939	0.341	0.198	0.751	4.473
40	1.315	0.652	-0.662	0.628	0.31	0.664
41	2.333	0.583	-1.75	0.91	0.062	0.099	Purifying
42	12.161	0.43	-11.73	1	0	0	Purifying
43	2.776	0.291	-2.486	0.72	0.219	0.416
44	1.413	0.446	-0.967	0.777	0.176	0.316
45	0.556	0.503	-0.053	0.419	0.516	1.576
46	0.52	0.182	-0.338	0.687	0.219	0.416
47	2.282	0.835	-1.448	0.826	0.119	0.201
48	0.607	1.854	1.247	0.074	0.874	10.292
49	0.402	0.2	-0.203	0.623	0.272	0.554
50	0.52	0.183	-0.337	0.686	0.22	0.418
51	0.519	1.33	0.812	0.108	0.848	8.241
52	2.776	0.291	-2.486	0.72	0.219	0.416
53	0.325	0.249	-0.076	0.521	0.368	0.863
54	2.674	0.175	-2.499	0.792	0.143	0.248
55	0.645	0.248	-0.397	0.802	0.151	0.263
56	0.52	0.182	-0.338	0.687	0.219	0.416
57	0.424	0.457	0.033	0.386	0.544	1.765
58	0.324	0.238	-0.086	0.53	0.357	0.82
59	0.686	0.729	0.043	0.394	0.531	1.674
60	0.532	2.44	1.908	0.03	0.931	19.844	Diversifying
61	2.326	0.281	-2.045	0.98	0.013	0.019	Purifying
62	7.039	2.807	-4.232	0.964	0.001	0.001	Purifying
63	3.072	0.952	-2.121	0.804	0.135	0.232
64	4.859	0.742	-4.117	0.987	0.004	0.005	Purifying
65	4.276	1.141	-3.134	0.93	0.005	0.007	Purifying
66	1.196	0.709	-0.487	0.635	0.292	0.612
67	2.602	0.784	-1.819	0.759	0.192	0.352
68	0.933	0.787	-0.146	0.482	0.442	1.172
69	3.414	0.59	-2.824	0.972	0.016	0.024	Purifying
70	5.971	0.263	-5.708	1	0	0	Purifying
71	1.399	0.203	-1.196	0.911	0.064	0.101	Purifying
72	3.765	0.255	-3.51	0.994	0.003	0.005	Purifying
73	0.379	0.23	-0.15	0.581	0.315	0.681
74	2.77	0.365	-2.406	0.99	0.004	0.006	Purifying
75	3.185	1.453	-1.733	0.755	0.024	0.036
76	7.099	0.231	-6.868	1	0	0	Purifying
77	2.776	0.291	-2.486	0.72	0.219	0.416
78	8.199	0.205	-7.995	1	0	0	Purifying
79	3.129	0.285	-2.844	0.989	0.007	0.01	Purifying
80	2.906	0.26	-2.647	0.981	0.013	0.02	Purifying
81	1.003	0.256	-0.747	0.895	0.078	0.124
82	7.842	0.233	-7.61	1	0	0	Purifying
83	3.717	0.255	-3.462	0.994	0.004	0.005	Purifying
84	5.486	1.507	-3.979	0.931	0.002	0.004	Purifying
85	7.016	0.293	-6.724	1	0	0	Purifying
86	1.05	0.53	-0.519	0.731	0.211	0.397
87	4.151	0.261	-3.89	0.998	0.001	0.002	Purifying
88	0.687	1.843	1.157	0.109	0.831	7.276
89	0.342	0.531	0.189	0.276	0.66	2.881
90	3.972	1.875	-2.097	0.704	0.014	0.021
91	0.557	2.746	2.189	0.01	0.939	22.654	Diversifying
92	2.621	0.287	-2.335	0.984	0.01	0.015	Purifying
93	0.392	0.252	-0.14	0.568	0.331	0.734
94	1.565	0.762	-0.803	0.692	0.24	0.467
95	3.585	0.563	-3.021	0.978	0.013	0.019	Purifying
96	0.407	1.524	1.117	0.071	0.897	12.873
97	0.38	0.236	-0.144	0.575	0.322	0.702
98	0.521	0.438	-0.082	0.451	0.48	1.365
99	0.61	0.28	-0.331	0.761	0.187	0.34
100	3.955	1.728	-2.227	0.751	0.007	0.011
101	4.382	1.24	-3.142	0.909	0.01	0.015	Purifying
102	1.84	0.542	-1.298	0.884	0.083	0.134
103	3.476	0.966	-2.51	0.936	0.016	0.023	Purifying
104	4.173	0.491	-3.683	0.989	0.007	0.01	Purifying
105	2.97	0.599	-2.371	0.977	0.012	0.017	Purifying
106	1.413	0.54	-0.874	0.793	0.159	0.28
107	2.407	1.029	-1.378	0.806	0.095	0.156
108	3.362	1.012	-2.35	0.9	0.036	0.055	Purifying
109	0.826	0.281	-0.545	0.813	0.144	0.25
110	0.343	0.532	0.189	0.276	0.66	2.878
111	0.827	0.267	-0.561	0.824	0.135	0.23
112	0.8	0.915	0.116	0.4	0.515	1.574
113	1.176	0.528	-0.648	0.76	0.187	0.34
114	3.185	0.196	-2.99	0.979	0.014	0.021	Purifying
115	7.124	0.238	-6.885	1	0	0	Purifying
116	4.843	0.21	-4.632	0.995	0.003	0.005	Purifying
117	3.084	0.289	-2.795	0.994	0.003	0.005	Purifying
118	0.965	0.902	-0.063	0.398	0.522	1.618
119	6.931	0.758	-6.173	0.999	0	0	Purifying
120	15.019	2.858	-12.162	0.723	0.177	0.319
121	20.4	1.168	-19.232	1	0	0	Purifying
122	2.958	1.73	-1.228	0.316	0.6	2.219
123	5.13	0.616	-4.514	0.979	0.014	0.021	Purifying
124	5.421	2.262	-3.16	0.778	0.007	0.011
125	7.294	2.871	-4.423	0.976	0	0.001	Purifying
126	1.392	2.896	1.504	0.05	0.727	3.936
127	5.237	0.245	-4.992	0.995	0.003	0.005	Purifying
128	15.344	0.449	-14.895	1	0	0	Purifying
129	4.749	2.352	-2.397	0.653	0.039	0.06
130	2.815	4.535	1.72	0.12	0.509	1.534
131	1.345	0.938	-0.407	0.595	0.307	0.655
132	7.108	1.809	-5.299	0.994	0	0	Purifying
133	2.943	1.218	-1.725	0.716	0.182	0.33
134	7.028	0.547	-6.481	1	0	0	Purifying
135	7.254	2.712	-4.542	0.994	0	0	Purifying
136	2.401	0.577	-1.824	0.943	0.036	0.056	Purifying
137	1.385	2.922	1.537	0.022	0.714	3.699
138	4.557	2.408	-2.149	0.599	0.047	0.073
139	0.853	0.334	-0.519	0.82	0.14	0.24
140	13.675	4.969	-8.706	0.937	0.001	0.002	Purifying
141	11.38	15.544	4.165	0.008	0.499	1.473
142	0.425	1.384	0.958	0.086	0.878	10.66
143	0.413	0.515	0.102	0.339	0.595	2.176
144	1.504	0.531	-0.973	0.811	0.145	0.25
145	1.469	0.713	-0.755	0.697	0.238	0.462
146	0.403	0.555	0.151	0.31	0.627	2.492
147	0.541	0.636	0.095	0.316	0.625	2.471
148	0.676	0.625	-0.052	0.486	0.441	1.169
149	6.535	2.942	-3.593	0.839	0.015	0.022
150	4.984	0.255	-4.728	1	0	0	Purifying
151	7.113	0.512	-6.6	1	0	0	Purifying
152	0.583	0.73	0.147	0.272	0.674	3.057
153	0.414	0.533	0.119	0.328	0.607	2.287
154	0.928	1.207	0.279	0.278	0.635	2.575
155	0.363	0.532	0.168	0.293	0.643	2.668
156	0.424	0.697	0.274	0.23	0.717	3.754
157	0.434	0.226	-0.208	0.615	0.287	0.597
158	0.872	0.905	0.033	0.365	0.555	1.85
159	0.824	0.28	-0.544	0.813	0.144	0.25
160	2.397	1.042	-1.355	0.764	0.138	0.237
161	0.342	0.509	0.167	0.289	0.646	2.699
162	1.007	0.328	-0.679	0.849	0.115	0.193
163	0.328	0.303	-0.025	0.477	0.42	1.074
164	1.007	1.129	0.122	0.322	0.59	2.13
165	1.786	3.482	1.695	0.088	0.683	3.184
166	0.337	2.396	2.058	0.015	0.972	51.022	Diversifying
167	1.018	2.908	1.89	0.013	0.841	7.854
168	0.391	0.236	-0.154	0.582	0.316	0.685
169	0.692	0.241	-0.451	0.82	0.136	0.233
170	0.381	2.733	2.352	0.004	0.979	70.746	Diversifying
171	0.414	0.534	0.12	0.328	0.607	2.292
172	4.667	0.766	-3.901	0.983	0.004	0.006	Purifying
173	3.243	2.348	-0.896	0.401	0.374	0.884
174	0.567	0.592	0.025	0.353	0.587	2.105
175	2.457	0.417	-2.04	0.624	0.321	0.702
176	0.575	0.884	0.31	0.202	0.748	4.385
177	0.609	1.383	0.773	0.12	0.831	7.263
178	2.919	0.922	-1.997	0.861	0.082	0.133
179	0.965	1.37	0.406	0.272	0.635	2.576
180	0.328	0.303	-0.025	0.477	0.42	1.074
181	0.35	0.955	0.604	0.11	0.853	8.62
182	0.392	2.406	2.014	0.016	0.963	38.759	Diversifying
183	0.559	0.629	0.071	0.415	0.511	1.551
184	0.333	1.893	1.56	0.029	0.953	30.235	Diversifying
185	0.822	0.545	-0.277	0.599	0.333	0.74
186	0.835	0.637	-0.198	0.59	0.337	0.752
187	0.411	0.741	0.33	0.208	0.741	4.24
188	0.689	0.251	-0.438	0.81	0.145	0.251
189	0.344	1.315	0.971	0.077	0.894	12.483
190	0.446	0.901	0.455	0.164	0.79	5.572
191	0.37	0.702	0.332	0.195	0.755	4.563
192	0.358	1.779	1.421	0.038	0.94	23.149	Diversifying
193	0.521	7.395	6.874	0	0.999	1445.26	Diversifying
194	0.587	2.527	1.94	0.027	0.919	16.88	Diversifying
195	0.318	2.911	2.593	0.004	0.989	136.543	Diversifying
196	0.671	0.613	-0.058	0.49	0.437	1.148
197	0.359	6.266	5.907	0	0.999	1213.85	Diversifying
198	0.449	1.156	0.707	0.101	0.859	9.043
199	0.436	0.497	0.061	0.365	0.568	1.944
200	0.378	2.982	2.604	0.002	0.983	86.131	Diversifying
201	0.314	2.777	2.463	0.002	0.992	183.373	Diversifying
202	1.35	0.911	-0.44	0.482	0.441	1.168
203	0.646	0.262	-0.384	0.789	0.162	0.287
204	1.97	3.224	1.254	0.066	0.568	1.948
205	0.567	0.977	0.41	0.18	0.77	4.961
206	0.546	0.317	-0.228	0.697	0.244	0.477
207	0.548	0.432	-0.116	0.467	0.464	1.283
208	0.367	1.238	0.87	0.091	0.876	10.431
209	2.776	0.291	-2.486	0.72	0.219	0.416
210	2.776	0.291	-2.486	0.72	0.219	0.416
211	0.391	0.236	-0.154	0.582	0.316	0.685
212	0.393	0.266	-0.127	0.557	0.345	0.78
213	0.414	0.999	0.585	0.135	0.824	6.918
214	0.572	1.494	0.922	0.1	0.852	8.554
215	0.546	0.702	0.157	0.287	0.657	2.837
216	0.559	0.63	0.071	0.415	0.511	1.551
217	0.336	2.731	2.395	0.002	0.988	122.8	Diversifying
218	1.581	7.029	5.448	0.001	0.977	63.59	Diversifying
219	0.275	3.112	2.837	0.001	0.997	434.721	Diversifying
220	2.285	0.582	-1.703	0.907	0.065	0.102	Purifying
221	0.34	2.531	2.191	0.007	0.981	78.363	Diversifying
222	0.5	0.244	-0.256	0.626	0.284	0.588
223	0.428	0.977	0.55	0.144	0.813	6.441
224	0.379	0.23	-0.149	0.58	0.315	0.681
225	0.406	0.224	-0.182	0.602	0.297	0.625
226	0.495	0.188	-0.307	0.674	0.23	0.443
227	0.347	0.288	-0.06	0.505	0.393	0.958
228	0.427	0.51	0.083	0.351	0.583	2.069
229	0.403	0.554	0.152	0.309	0.628	2.496
230	0.325	0.249	-0.076	0.521	0.368	0.863
231	0.38	0.236	-0.144	0.575	0.322	0.702
232	0.382	0.265	-0.117	0.55	0.35	0.799
233	0.494	0.188	-0.306	0.674	0.231	0.444
234	0.521	0.192	-0.329	0.678	0.229	0.441
235	0.328	0.297	-0.031	0.482	0.414	1.048
236	0.343	1.381	1.038	0.06	0.914	15.697	Diversifying
237	0.401	0.51	0.11	0.334	0.6	2.224
238	0.847	0.774	-0.073	0.439	0.485	1.393
239	0.5	0.244	-0.257	0.626	0.284	0.587
240	0.392	0.252	-0.14	0.568	0.331	0.734
241	0.666	0.541	-0.125	0.541	0.387	0.935
242	0.391	0.236	-0.154	0.582	0.316	0.685
243	0.5	0.244	-0.256	0.626	0.284	0.588
244	0.414	0.533	0.119	0.329	0.607	2.285
245	5.579	0.525	-5.054	0.998	0	0.001	Purifying
246	0.499	0.235	-0.264	0.633	0.276	0.564
247	2.515	0.273	-2.242	0.974	0.018	0.027	Purifying
248	2.693	0.833	-1.859	0.45	0.497	1.461
249	2.507	0.417	-2.09	0.625	0.321	0.699
250	0.529	0.52	-0.009	0.397	0.538	1.723
251	0.298	0.627	0.329	0.2	0.746	4.352
252	0.324	0.558	0.235	0.247	0.692	3.332
253	0.391	0.243	-0.148	0.576	0.323	0.707
254	0.529	0.515	-0.014	0.401	0.534	1.699
255	0.413	0.227	-0.185	0.603	0.297	0.626
256	1.698	0.248	-1.45	0.941	0.043	0.066	Purifying
257	0.526	0.232	-0.294	0.644	0.267	0.538
258	0.381	0.254	-0.127	0.559	0.339	0.761
259	0.556	0.503	-0.053	0.419	0.516	1.576
260	0.413	0.227	-0.185	0.603	0.297	0.626
261	0.285	0.304	0.02	0.436	0.455	1.235
262	0.285	0.304	0.02	0.436	0.455	1.235
263	0.284	0.627	0.343	0.188	0.759	4.658
264	0.527	0.246	-0.281	0.632	0.28	0.575
265	0.381	0.254	-0.127	0.559	0.339	0.761
266	0.436	0.497	0.061	0.365	0.568	1.946
267	0.526	0.232	-0.294	0.644	0.267	0.538
268	0.327	0.295	-0.033	0.483	0.413	1.042
269	0.327	0.295	-0.033	0.483	0.413	1.042
270	0.391	0.24	-0.151	0.578	0.32	0.698
271	0.392	0.254	-0.138	0.566	0.334	0.743
272	0.321	8.198	7.878	0	1	216958	Diversifying
273	0.52	0.183	-0.337	0.686	0.22	0.418
274	8.033	0.509	-7.524	0.999	0	0	Purifying
275	7.098	0.696	-6.402	0.999	0	0	Purifying
276	0.39	0.23	-0.16	0.587	0.31	0.665
277	2.759	0.417	-2.342	0.631	0.315	0.682
278	0.327	0.295	-0.033	0.483	0.413	1.042
279	0.381	0.251	-0.13	0.562	0.337	0.752
280	1.473	0.263	-1.21	0.925	0.054	0.085	Purifying
281	0.5	0.244	-0.256	0.626	0.284	0.588
282	1.466	0.276	-1.191	0.919	0.059	0.093	Purifying
283	0.559	0.629	0.071	0.415	0.511	1.55
284	0.971	1.286	0.315	0.273	0.635	2.572
285	0.349	0.733	0.383	0.173	0.781	5.27
286	0.326	0.246	-0.08	0.524	0.365	0.85
287	6.539	0.582	-5.957	0.998	0	0	Purifying
288	4.845	1.962	-2.882	0.791	0.007	0.011
289	1.377	0.749	-0.628	0.644	0.288	0.599
290	0.38	0.236	-0.144	0.575	0.322	0.702
291	0.57	0.624	0.054	0.335	0.606	2.282
292	0.713	0.52	-0.193	0.58	0.35	0.797
293	0.325	0.245	-0.08	0.524	0.364	0.848
294	1.189	1.336	0.147	0.345	0.533	1.694
295	0.527	0.246	-0.281	0.632	0.28	0.575
296	2.776	0.799	-1.978	0.886	0.078	0.125
297	0.38	0.236	-0.144	0.575	0.322	0.702
298	0.527	0.246	-0.281	0.632	0.28	0.575
299	7.245	0.236	-7.008	1	0	0	Purifying
300	0.428	0.903	0.475	0.155	0.8	5.916
301	0.424	0.74	0.316	0.216	0.733	4.064
302	0.787	0.251	-0.537	0.83	0.128	0.218
303	0.428	0.492	0.064	0.364	0.569	1.955
304	1.071	0.735	-0.336	0.582	0.339	0.761
305	0.786	0.249	-0.537	0.831	0.127	0.216
306	0.393	0.266	-0.127	0.557	0.345	0.78
307	2.674	0.175	-2.499	0.792	0.143	0.248
308	0.567	1.228	0.661	0.145	0.806	6.149
309	0.381	0.251	-0.13	0.562	0.337	0.752
310	6.499	0.58	-5.918	0.998	0	0	Purifying
311	1.312	0.259	-1.053	0.875	0.094	0.154
312	5.235	0.26	-4.975	0.994	0.004	0.006	Purifying
313	0.5	0.244	-0.256	0.626	0.284	0.588
314	29.357	7.144	-22.213	1	0	0	Purifying
315	0.424	0.443	0.018	0.397	0.532	1.683
316	19.063	0.288	-18.776	1	0	0	Purifying
317	0.365	0.592	0.227	0.265	0.675	3.082
318	0.548	0.431	-0.117	0.468	0.463	1.277
319	0.325	0.245	-0.08	0.524	0.364	0.848
320	1.397	0.191	-1.205	0.917	0.059	0.092	Purifying
321	0.527	0.246	-0.281	0.632	0.28	0.575
322	3.561	0.264	-3.298	0.993	0.004	0.006	Purifying
323	0.5	0.244	-0.256	0.626	0.284	0.588
324	0.434	0.226	-0.208	0.615	0.287	0.597
325	0.381	0.251	-0.13	0.562	0.337	0.752
326	0.896	0.24	-0.656	0.854	0.109	0.182
327	0.325	0.249	-0.076	0.521	0.368	0.863
328	1.025	0.328	-0.697	0.852	0.113	0.189
329	2.436	0.3	-2.136	0.968	0.022	0.034	Purifying
330	2.49	1.716	-0.774	0.3	0.616	2.378
331	0.391	0.238	-0.153	0.58	0.318	0.691
332	0.35	0.885	0.535	0.143	0.815	6.535
333	0.325	0.245	-0.079	0.524	0.364	0.849
334	0.438	0.608	0.17	0.281	0.661	2.89
335	0.591	0.89	0.299	0.224	0.724	3.878
336	0.271	0.303	0.033	0.422	0.466	1.291
337	2.776	0.291	-2.486	0.72	0.219	0.416
338	0.646	0.722	0.077	0.339	0.603	2.249
339	2.983	0.59	-2.393	0.55	0.399	0.982
340	0.411	0.701	0.29	0.221	0.727	3.942
341	0.328	0.303	-0.025	0.477	0.42	1.074
342	0.401	0.513	0.112	0.332	0.602	2.239
343	0.391	0.243	-0.148	0.576	0.323	0.708
344	0.555	0.503	-0.052	0.419	0.516	1.578
345	12.178	0.285	-11.893	1	0	0	Purifying
346	2.776	0.291	-2.486	0.72	0.219	0.416
347	0.381	0.254	-0.127	0.559	0.339	0.761
348	0.552	2.821	2.268	0.008	0.942	23.858	Diversifying
349	0.328	0.297	-0.031	0.482	0.414	1.048
350	0.271	0.303	0.033	0.422	0.466	1.291
351	0.363	0.514	0.152	0.303	0.632	2.543
352	0.443	1.532	1.089	0.072	0.893	12.397
353	0.499	0.24	-0.259	0.629	0.281	0.578
354	0.391	0.24	-0.151	0.578	0.32	0.698
355	0.439	0.695	0.256	0.239	0.707	3.578
356	2.928	1.182	-1.745	0.384	0.553	1.835
357	0.527	0.246	-0.281	0.632	0.28	0.575
358	1.128	0.92	-0.209	0.484	0.423	1.087
359	0.37	0.682	0.312	0.202	0.747	4.375
360	0.424	0.74	0.316	0.216	0.733	4.063
361	0.382	0.265	-0.117	0.55	0.35	0.799
362	0.381	0.251	-0.13	0.562	0.337	0.752
363	0.419	1.706	1.287	0.055	0.914	15.749	Diversifying
364	3.486	0.269	-3.217	0.992	0.005	0.007	Purifying
365	2.776	0.291	-2.486	0.72	0.219	0.416
366	0.392	0.255	-0.137	0.566	0.335	0.744
367	0.348	0.888	0.539	0.142	0.817	6.612
368	0.423	0.707	0.283	0.226	0.721	3.83
369	0.557	0.894	0.338	0.193	0.757	4.611
370	2.377	0.834	-1.543	0.44	0.506	1.517
371	2.674	0.175	-2.499	0.792	0.143	0.248
372	1.686	0.249	-1.437	0.94	0.043	0.067	Purifying
373	2.775	0.59	-2.185	0.546	0.403	0.999
374	1.331	0.709	-0.622	0.599	0.336	0.748
375	2.776	0.291	-2.486	0.72	0.219	0.416
376	0.362	0.5	0.138	0.311	0.622	2.439
377	0.342	0.532	0.189	0.276	0.66	2.88
378	0.523	0.438	-0.085	0.453	0.478	1.358
379	0.569	0.318	-0.251	0.708	0.234	0.453
380	1.387	6.026	4.64	0.029	0.885	11.41
381	0.585	3.842	3.257	0.007	0.948	26.882	Diversifying
382	0.455	0.863	0.407	0.176	0.777	5.155
383	0.344	1.297	0.953	0.078	0.892	12.272
384	0.558	0.788	0.23	0.239	0.708	3.586
385	2.408	1.025	-1.384	0.772	0.134	0.23
386	0.499	0.24	-0.259	0.629	0.281	0.578
387	0.53	0.607	0.077	0.328	0.612	2.338
388	0.718	0.543	-0.176	0.563	0.366	0.856
389	0.567	0.318	-0.248	0.707	0.235	0.456
390	0.346	0.609	0.264	0.243	0.699	3.435
391	0.348	0.984	0.636	0.106	0.859	9.005
392	0.434	0.226	-0.208	0.615	0.287	0.597
393	3.147	0.25	-2.897	0.969	0.022	0.034	Purifying
394	0.574	1.261	0.687	0.143	0.807	6.209
395	0.499	0.235	-0.264	0.633	0.276	0.564
396	4.878	0.698	-4.18	0.988	0	0	Purifying
397	2.776	0.291	-2.486	0.72	0.219	0.416
398	0.694	1.732	1.038	0.108	0.83	7.229
399	0.382	0.265	-0.117	0.55	0.35	0.799
400	2.015	0.89	-1.125	0.707	0.221	0.42

## Sheet: SLAC-S
Site	ES	EN	S	N	P[S]	dS	dN	dN-dS	P [dN/dS > 1]	P [dN/dS < 1]	Total branch length	Class
1	0	3	0	0	0		0		1	1	1.26632
2	1	1.81183	0	0	0.35564	0	0	0	1	1	1.26632
3	1	2	0	0	0.333333	0	0	0	1	1	1.26632
4	1	2	2	0	0.333333	2	0	-1.57938	1	0.111111	1.26632
5	1.15446	1.84516	4	1	0.384867	3.46484	0.541957	-2.30817	0.991556	0.0759253	1.26632	Purifying
6	1	1.54023	3	0	0.393666	3	0	-2.36908	1	0.0610074	1.26632	Purifying
7	1	2	1	0	0.333333	1	0	-0.789692	1	0.333333	1.26632
8	0.999493	2	8	2	0.333221	8.00406	1	-5.53105	0.999645	0.00339572	1.26632	Purifying
9	1.03076	1.66151	4.5	1.5	0.382858	4.36573	0.902791	-2.73465	0.981621	0.0949824	1.26632	Purifying
10	0.91304	2.05769	3	1	0.307346	3.28573	0.485983	-2.21094	0.991077	0.0893604	1.26632	Purifying
11	1	2	1	0	0.333333	1	0	-0.789692	1	0.333333	1.26632
12	0.00713721	2.99286	0	1	0.00237907	0	0.334128	0.260417	0.997621	1	1.28305
13	1	1.81189	1	0	0.355632	1	0	-0.779393	1	0.355632	1.28305
14	0.790066	1.77287	7	4	0.308266	8.86002	2.25623	-5.14695	0.994824	0.0251634	1.28305	Purifying
15	0.626528	2.37347	0	2	0.208843	0	0.842647	0.656753	0.62593	1	1.28305
16	1.00351	1.99649	7	0	0.334504	6.97551	0	-5.43666	1	0.000468603	1.28305	Purifying
17	1	1.99699	2	2	0.333668	2	1.00151	-0.778218	0.888591	0.408003	1.28305
18	0.99831	2.00169	6.83333	2.16667	0.33277	6.8449	1.08242	-4.49124	0.99784	0.0138421	1.28305	Purifying
19	1	2	0	1	0.333333	0	0.5	0.389696	0.666667	1	1.28305
20	0.623778	2.37622	1	0	0.207926	1.60314	0	-1.24947	1	0.207926	1.28305
21	1	2	9	0	0.333333	9	0	-7.01454	1	5.08053e-05	1.28305	Purifying
22	1.52986	1.47014	0	1	0.509955	0	0.68021	0.530151	0.490045	1	1.28305
23	1	1.84746	1	0	0.351191	1	0	-0.779393	1	0.351191	1.28305
24	0.538371	2.46163	0	0	0.179457	0	0	0	1	1	1.28305
25	0.756077	2.20991	4	7	0.254916	5.29047	3.16756	-1.65458	0.877323	0.300316	1.28305
26	1	2	1	0	0.333333	1	0	-0.779393	1	0.333333	1.28305
27	0.539889	2.4431	0	4	0.18099	0	1.63727	1.27607	0.449943	1	1.28305
28	0.624077	2.37592	0	0	0.208026	0	0	0	1	1	1.28305
29	0.633086	1.82854	2	0	0.257182	3.15913	0	-2.4622	1	0.0661425	1.28305	Purifying
30	1.53411	1.46442	4	1	0.51162	2.60738	0.682864	-1.49995	0.964946	0.202363	1.28305
31	0.623603	2.3764	1	0	0.207868	1.60359	0	-1.24982	1	0.207868	1.28305
32	1	2	4	0	0.333333	4	0	-3.11757	1	0.0123457	1.28305	Purifying
33	1.38682	1.60979	6	2	0.462798	4.32644	1.2424	-2.40367	0.978354	0.101039	1.28305
34	0.538371	2.46163	0	0	0.179457	0	0	0	1	1	1.28305
35	0.856654	2.04431	5	11	0.2953	5.83666	5.38079	-0.355304	0.675193	0.533566	1.28305
36	1	2	0	1	0.333333	0	0.5	0.389696	0.666667	1	1.28305
37	0.624077	2.37592	0	0	0.208026	0	0	0	1	1	1.28305
38	1	2	0	1	0.333333	0	0.5	0.389696	0.666667	1	1.28305
39	0.539133	2.46087	0	4	0.179711	0	1.62544	1.26686	0.452759	1	1.28305
40	0.625006	2.37499	1	2	0.208335	1.59999	0.842107	-0.590685	0.887874	0.503837	1.28305
41	1	2	3	1	0.333333	3	0.5	-1.94848	0.987654	0.111111	1.28305
42	0.561125	2.43819	7	1	0.187085	12.4749	0.410141	-9.40321	0.999998	5.36686e-05	1.28305	Purifying
43	0	1.73141	0	0	0		0		1	1	1.28305
44	0.538427	2.46157	1	1	0.179476	1.85726	0.406244	-1.13091	0.967788	0.32674	1.28305
45	0.538675	2.46132	0	1	0.179558	0	0.406285	0.316656	0.820442	1	1.28305
46	0.538371	2.46163	0	0	0.179457	0	0	0	1	1	1.28305
47	0.710227	2.19202	3	3	0.244716	4.224	1.3686	-2.22548	0.965121	0.161163	1.28305
48	0.542604	2.4574	0	7	0.180868	0	2.84854	2.22014	0.247444	1	1.28305
49	0.634294	2.21477	0	0	0.222632	0	0	0	1	1	1.28305
50	0.538371	2.46163	0	0	0.179457	0	0	0	1	1	1.28305
51	0.72459	2.27541	0	6	0.24153	0	2.63689	2.05517	0.190384	1	1.28305
52	0	1.73141	0	0	0		0		1	1	1.28305
53	1	2	0	0	0.333333	0	0	0	1	1	1.28305
54	0	3	0	0	0		0		1	1	1.28305
55	1	2	1	0	0.333333	1	0	-0.779393	1	0.333333	1.28305
56	0.538371	2.46163	0	0	0.179457	0	0	0	1	1	1.28305
57	0.634294	2.21468	0	1	0.222639	0	0.451532	0.351921	0.777361	1	1.28305
58	1	2	0	0	0.333333	0	0	0	1	1	1.28305
59	0.991294	1.8135	1	2	0.353429	1.00878	1.10284	0.0733088	0.713559	0.729698	1.28305
60	0.990583	2.00942	0.833333	6.16667	0.330194	0.841255	3.06888	1.7362	0.234416	0.939516	1.28305
61	1	1.81691	4	0	0.354999	4	0	-3.11757	1	0.0158822	1.28305	Purifying
62	0.990881	1.94621	9.5	8.5	0.337368	9.58743	4.36746	-4.06841	0.968578	0.0808527	1.28305	Purifying
63	0.543003	2.00449	2	3	0.213152	3.68322	1.49664	-1.70421	0.93148	0.289855	1.28305
64	0.993071	2.00099	5	2	0.331681	5.03489	0.999507	-3.14515	0.99333	0.0443225	1.28305	Purifying
65	1.00061	1.99793	7	3	0.333699	6.99574	1.50156	-4.28213	0.996569	0.0197869	1.28305	Purifying
66	1.00122	1.99732	2	2	0.333902	1.99757	1.00134	-0.77645	0.888382	0.408419	1.28305
67	0.545405	2.45106	1.5	2.5	0.182016	2.75025	1.01996	-1.34857	0.912671	0.353069	1.28305
68	0.996127	2.00218	1.66667	2.33333	0.332229	1.67315	1.16539	-0.395738	0.79143	0.537349	1.28305
69	1	2	4	1	0.333333	4	0.5	-2.72788	0.995885	0.0452675	1.28305	Purifying
70	1	2	8	0	0.333333	8	0	-6.23514	1	0.000152416	1.28305	Purifying
71	0.538484	2.46152	1	0	0.179495	1.85707	0	-1.44738	1	0.179495	1.28305
72	1	1.99956	4	0	0.333382	4	0	-3.11757	1	0.0123529	1.28305	Purifying
73	1	2	0	0	0.333333	0	0	0	1	1	1.28305
74	1.52616	1.46747	6	0	0.509802	3.93145	0	-3.06414	1	0.0175554	1.28305	Purifying
75	1.36869	1.53271	6	3	0.471734	4.38376	1.95732	-1.89115	0.934957	0.201508	1.28305
76	1	1.99649	10	0	0.333724	10	0	-7.79393	1	1.71347e-05	1.28305	Purifying
77	0	1.73141	0	0	0		0		1	1	1.28305
78	0.548541	2.45146	5	0	0.182847	9.11509	0	-7.10424	1	0.000204381	1.28305	Purifying
79	1	2	4	0	0.333333	4	0	-3.11757	1	0.0123457	1.28305	Purifying
80	0.622561	1.83907	3	0	0.252906	4.81881	0	-3.75574	1	0.0161762	1.28305	Purifying
81	1	2	2	0	0.333333	2	0	-1.55879	1	0.111111	1.28305
82	0.594792	1.86684	8	0	0.241625	13.4501	0	-10.4829	1	1.16182e-05	1.28305	Purifying
83	1	1.99963	4	0	0.333375	4	0	-3.11757	1	0.0123518	1.28305	Purifying
84	0.959233	2.04077	6	4	0.319744	6.25499	1.96005	-3.34745	0.984569	0.0634842	1.28305	Purifying
85	1.2508	1.60679	11	0	0.437711	8.79437	0	-6.85427	1	0.000112997	1.28305	Purifying
86	1	1.99893	2	1	0.333452	2	0.500267	-1.16888	0.962923	0.259418	1.28305
87	1	2	5	0	0.333333	5	0	-3.89696	1	0.00411523	1.28305	Purifying
88	1.25481	1.56325	1	4	0.445274	0.796933	2.55877	1.37316	0.263347	0.947472	1.28305
89	1	1.99817	0	1	0.333537	0	0.500458	0.390053	0.666463	1	1.28305
90	1	2	6	5	0.333333	6	2.5	-2.72788	0.961371	0.122085	1.28305
91	0.623884	2.37559	0	10	0.207998	0	4.20948	3.28084	0.09711	1	1.28305	Diversifying
92	1	2	4	0	0.333333	4	0	-3.11757	1	0.0123457	1.28305	Purifying
93	1	2	0	0	0.333333	0	0	0	1	1	1.28305
94	1	2	2	2	0.333333	2	1	-0.779393	0.888889	0.407407	1.28305
95	1	2	4	1	0.333333	4	0.5	-2.72788	0.995885	0.0452675	1.28305	Purifying
96	1	2	0	4	0.333333	0	2	1.55879	0.197531	1	1.28305
97	1	2	0	0	0.333333	0	0	0	1	1	1.28305
98	0.624077	2.37592	0	1	0.208026	0	0.420889	0.328038	0.791974	1	1.28305
99	1.30197	1.69644	1	0	0.43422	0.768066	0	-0.598625	1	0.43422	1.28305
100	1.29557	1.69802	7	4	0.432781	5.40302	2.35568	-2.37507	0.951979	0.145161	1.28305
101	0.998091	1.9877	5	3	0.334281	5.00956	1.50928	-2.72809	0.980046	0.0889176	1.28305	Purifying
102	0.998662	1.99778	3	1	0.333283	3.00402	0.500556	-1.95118	0.987662	0.111066	1.28305
103	0.877218	2.02707	6	3	0.302042	6.83981	1.47997	-4.24148	0.995522	0.0261636	1.26367	Purifying
104	0.614069	2.23369	5	1	0.215632	8.14241	0.447689	-6.08917	0.999899	0.00229453	1.26367	Purifying
105	0.996641	1.99929	5	1	0.332664	5.01685	0.500177	-3.52027	0.998645	0.0176681	1.28305	Purifying
106	1	2	2	1	0.333333	2	0.5	-1.16909	0.962963	0.259259	1.28305
107	1.00139	1.99537	4	3	0.334158	3.99443	1.50348	-1.94143	0.954255	0.174567	1.28305
108	0.994914	2.00509	4	3	0.331638	4.02045	1.4962	-1.96738	0.955702	0.170702	1.28305
109	1	1.99868	1	0	0.33348	1	0	-0.779393	1	0.33348	1.28305
110	1.00188	1.99812	0	1	0.333959	0	0.50047	0.3926	0.666041	1	1.27476
111	1	2	1	0	0.333333	1	0	-0.784462	1	0.333333	1.27476
112	1.53658	1.46342	2	2	0.512193	1.30159	1.36666	0.0510424	0.668992	0.705563	1.27476
113	0.841701	2.00934	2	1	0.295225	2.37614	0.497675	-1.47359	0.974269	0.210011	1.27476
114	0.538713	2.46129	2	0	0.179571	3.71255	0	-2.91236	1	0.0322457	1.27476	Purifying
115	1	2	10	0	0.333333	10	0	-7.84462	1	1.69351e-05	1.27476	Purifying
116	0.62341	2.37659	3	0	0.207803	4.81224	0	-3.77502	1	0.0089734	1.27476	Purifying
117	1	2	5	0	0.333333	5	0	-3.92231	1	0.00411523	1.27476	Purifying
118	0.636175	1.82892	1	3	0.258073	1.57189	1.64031	0.0536693	0.724587	0.696998	1.27476
119	1	2	9	2	0.333333	9	1	-6.2757	0.99987	0.00137174	1.27476	Purifying
120	0.0335144	2.96421	1	13	0.0111799	29.838	4.38566	-19.9664	0.989598	0.145638	1.27476
121	0.642618	1.84119	17	4	0.258723	26.4543	2.1725	-19.0481	1	2.0389e-07	1.27476	Purifying
122	0.010762	1.73663	0	4	0.00615889	0	2.30331	1.80686	0.975591	1	1.27476
123	0.54144	2.45741	3	2	0.180549	5.54078	0.813864	-3.70809	0.995454	0.0440669	1.27476	Purifying
124	0.993763	1.67951	7.5	4.5	0.371741	7.54707	2.67936	-3.81854	0.977081	0.0750065	1.27476	Purifying
125	0.990078	2.00992	9	9	0.330026	9.09019	4.47779	-3.61826	0.95945	0.101964	1.27476
126	0.635054	1.84922	1.5	8.5	0.25563	2.362	4.59653	1.75291	0.370167	0.858096	1.27476
127	0.539848	2.46015	3	0	0.179949	5.55712	0	-4.35935	1	0.00582709	1.27476	Purifying
128	0.540892	2.45596	8	1	0.180487	14.7904	0.407173	-11.2831	1	8.50868e-06	1.27476	Purifying
129	0.635585	1.83465	4	6	0.257298	6.29341	3.27038	-2.37145	0.913058	0.241414	1.27476
130	0.997056	2.00294	3	11	0.332352	3.00886	5.49192	1.97093	0.263724	0.893283	1.25984
131	1.50309	1.47719	3	2	0.504345	1.99588	1.35392	-0.509561	0.807021	0.508147	1.25984
132	1.21621	1.50368	11	3	0.447154	9.04452	1.99511	-5.59547	0.997989	0.0108002	1.25984	Purifying
133	0.620994	2.37753	2	5	0.2071	3.22064	2.10302	-0.887114	0.839541	0.442734	1.25984
134	0.998419	1.99925	9	1	0.333065	9.01425	0.500187	-6.75805	0.999983	0.000353188	1.25984	Purifying
135	0.920455	2.07291	11	7	0.307499	11.9506	3.3769	-6.80539	0.998183	0.00746585	1.25984	Purifying
136	1	1.99966	4	1	0.333371	4	0.500085	-2.77806	0.995882	0.0452862	1.25984	Purifying
137	0.913684	2.07535	2	9	0.305679	2.18894	4.33662	1.72003	0.298355	0.89437	1.24863
138	0.999089	2.00091	4	6	0.33303	4.00365	2.99863	-0.820681	0.787493	0.439907	1.22461
139	1.52075	1.47825	2	0	0.507085	1.31514	0	-1.07618	1	0.257136	1.22205
140	0.638173	1.998	7.5	10.5	0.242083	11.7523	5.25525	-5.32021	0.968176	0.0847213	1.2212	Purifying
141	0.666824	2.33233	5	32	0.222337	7.49823	13.7202	5.09493	0.138541	0.937276	1.2212
142	0.991039	2.00896	0	4	0.330346	0	1.99108	1.55389	0.201095	1	1.28135
143	1	2	0	1	0.333333	0	0.5	0.389696	0.666667	1	1.28305
144	0.99938	2.00062	2	1	0.333127	2.00124	0.499845	-1.17018	0.963032	0.258984	1.28305
145	0.999391	1.99964	2	2	0.333237	2.00122	1.00018	-0.780205	0.888974	0.407237	1.28305
146	0.995832	2	0	1	0.332406	0	0.5	0.389696	0.667594	1	1.28305
147	0.625944	2.37406	0	2	0.208648	0	0.84244	0.656592	0.626238	1	1.28305
148	1	1.55271	1	1	0.391741	1	0.644037	-0.277435	0.846539	0.630021	1.28305
149	0.758461	2.11044	6	13	0.264373	7.91076	6.15985	-1.36465	0.783743	0.38739	1.28305
150	1	2	7	0	0.333333	7	0	-5.45575	1	0.000457247	1.28305	Purifying
151	0.633043	1.83345	7	1	0.256657	11.0577	0.545421	-8.1932	0.999981	0.000455099	1.28305	Purifying
152	0.538371	2.46163	0	3	0.179457	0	1.21871	0.94985	0.552464	1	1.28305
153	1	2	0	1	0.333333	0	0.5	0.389696	0.666667	1	1.28305
154	1	2	1	4	0.333333	1	2	0.779393	0.460905	0.868313	1.28305
155	0.998665	1.99937	0	1	0.333107	0	0.500158	0.389819	0.666893	1	1.28305
156	0.997391	2.00261	0	2	0.332464	0	0.998697	0.778378	0.445605	1	1.28305
157	0.803843	2.19616	0	0	0.267948	0	0	0	1	1	1.28305
158	1	2	1	3	0.333333	1	1.5	0.389696	0.592593	0.802469	1.28305
159	1	1.9994	1	0	0.3334	1	0	-0.779393	1	0.3334	1.28305
160	0.999695	2.00031	3	3	0.333232	3.00092	1.49977	-1.16998	0.899963	0.319415	1.28305
161	0.996495	2.00351	0	1	0.332165	0	0.499125	0.389015	0.667835	1	1.28305
162	1	1.5402	2	0	0.393669	2	0	-1.55879	1	0.154975	1.28305
163	1	1.53837	0	0	0.393953	0	0	0	1	1	1.28305
164	0.839583	2.16042	1	4	0.279861	1.19107	1.85149	0.514733	0.570016	0.806322	1.28305
165	0.557388	2.43694	1	11	0.186148	1.79408	4.51385	2.11977	0.316201	0.91556	1.28305
166	1.07904	1.65691	0	6	0.394394	0	3.6212	2.82234	0.0493334	1	1.28305	Diversifying
167	0.648299	2.20784	1	11	0.226984	1.5425	4.98224	2.68091	0.205943	0.954474	1.28305
168	1	2	0	0	0.333333	0	0	0	1	1	1.28305
169	1	2	1	0	0.333333	1	0	-0.779393	1	0.333333	1.28305
170	0.991726	2.00827	0	8	0.330575	0	3.98352	3.10473	0.0403287	1	1.28305	Diversifying
171	1	2	0	1	0.333333	0	0.5	0.389696	0.666667	1	1.28305
172	1	2	5	2	0.333333	5	1	-3.11757	0.993141	0.0452675	1.28305	Purifying
173	0.199777	2.80022	1	9	0.0665925	5.00557	3.21403	-1.39631	0.860162	0.497989	1.28305
174	0.538523	2.46148	0	2	0.179508	0	0.81252	0.633273	0.673208	1	1.28305
175	0.00902852	2.99097	0	1	0.00300951	0	0.33434	0.260582	0.99699	1	1.28305
176	0.557645	2.40454	0	4	0.188254	0	1.66352	1.29653	0.43419	1	1.28305
177	0.539438	2.46056	0	6	0.179813	0	2.43847	1.90052	0.304423	1	1.28305
178	0.836387	2.16361	3	3	0.278796	3.58686	1.38657	-1.71489	0.945106	0.217472	1.28305
179	0.998803	1.99873	1.75	4.25	0.333209	1.7521	2.12635	0.291692	0.598326	0.714468	1.28305
180	1	1.53837	0	0	0.393953	0	0	0	1	1	1.28305
181	0.994256	1.8177	0	3	0.353581	0	1.65043	1.28634	0.270111	1	1.28305
182	0.979544	2.02046	0	6	0.326515	0	2.96963	2.31451	0.0933187	1	1.28305	Diversifying
183	1.53552	1.46448	1	1	0.511841	0.651244	0.682838	0.0246245	0.738018	0.761701	1.28305
184	0.998899	1.81407	0	5	0.355105	0	2.75623	2.14819	0.111544	1	1.28305
185	1	2	1	1	0.333333	1	0.5	-0.389696	0.888889	0.555556	1.28305
186	1.53354	1.46646	2	1	0.511181	1.30417	0.681916	-0.48498	0.866425	0.516769	1.28305
187	0.998508	2.00149	0	2	0.332836	0	0.999255	0.778812	0.445108	1	1.28305
188	1	2	1	0	0.333333	1	0	-0.779393	1	0.333333	1.28305
189	1.17651	1.44626	0	3	0.448576	0	2.07432	1.61671	0.167671	1	1.28305
190	0.638672	1.82887	0	3	0.258829	0	1.64036	1.27848	0.40715	1	1.28305
191	1	2	0	2	0.333333	0	1	0.779393	0.444444	1	1.28305
192	1	2	0	5	0.333333	0	2.5	1.94848	0.131687	1	1.28305
193	0.638733	2.20346	0	20	0.224733	0	9.07665	7.07427	0.00615221	1	1.28305	Diversifying
194	0.557307	2.44269	0	7	0.185769	0	2.86569	2.2335	0.237265	1	1.28305
195	1.24805	1.5646	0	6	0.443729	0	3.83486	2.98886	0.0296292	1	1.28305	Diversifying
196	1.25605	1.56179	1	1	0.445749	0.796147	0.640292	-0.121473	0.801308	0.692806	1.28305
197	0.957874	2.04213	0	14	0.319291	0	6.8556	5.34321	0.00458626	1	1.28305	Diversifying
198	0.56195	2.28737	0	5	0.197223	0	2.18592	1.70369	0.333407	1	1.28305
199	0.839844	2.16016	0	1	0.279948	0	0.46293	0.360804	0.720052	1	1.28305
200	1	2	0	8	0.333333	0	4	3.11757	0.0390184	1	1.28305	Diversifying
201	0.9902	2.007	0	8	0.330375	0	3.98605	3.1067	0.0404253	1	1.28305	Diversifying
202	0.440374	2.55963	1	4	0.146791	2.2708	1.56273	-0.551864	0.841091	0.547857	1.28305
203	1	2	1	0	0.333333	1	0	-0.779393	1	0.333333	1.28305
204	0.65565	1.82687	2	10	0.264106	3.05041	5.47383	1.8888	0.34826	0.866154	1.28305
205	0.625059	2.37494	0	4	0.208353	0	1.68425	1.31269	0.392759	1	1.28305
206	1.53524	1.46476	1	0	0.511747	0.651364	0	-0.507668	1	0.511747	1.28305
207	0.538371	2.46163	0	1	0.179457	0	0.406235	0.316617	0.820543	1	1.28305
208	1.002	1.69697	0	3	0.371254	0	1.76786	1.37785	0.248557	1	1.28305
209	0	1.73141	0	0	0		0		1	1	1.28305
210	0	1.73141	0	0	0		0		1	1	1.28305
211	1	2	0	0	0.333333	0	0	0	1	1	1.28305
212	1	2	0	0	0.333333	0	0	0	1	1	1.28305
213	1	2	0	3	0.333333	0	1.5	1.16909	0.296296	1	1.28305
214	0.624077	2.37592	0	6	0.208026	0	2.52533	1.96823	0.246756	1	1.28305
215	0.627093	2.37291	0	2	0.209031	0	0.842848	0.65691	0.625632	1	1.28305
216	1.53544	1.46271	1	1	0.512128	0.651281	0.683661	0.0252371	0.737725	0.761981	1.28305
217	0.992852	2.00347	0	8	0.331357	0	3.99307	3.11217	0.0399536	1	1.28305	Diversifying
218	0.983139	1.83406	3.5	15.5	0.348977	3.56002	8.45118	3.81214	0.106181	0.96123	1.28305
219	1.35508	1.64492	0	9	0.451695	0	5.47141	4.26438	0.0044792	1	1.28305	Diversifying
220	1	2	3	1	0.333333	3	0.5	-1.94848	0.987654	0.111111	1.28305
221	0.994933	2.00291	0	7	0.331883	0	3.49491	2.72391	0.0594251	1	1.28305	Diversifying
222	0.624077	2.19616	0	0	0.221285	0	0	0	1	1	1.28305
223	1	2	0	3	0.333333	0	1.5	1.16909	0.296296	1	1.28305
224	1	2	0	0	0.333333	0	0	0	1	1	1.28305
225	0.555166	1.90646	0	0	0.225528	0	0	0	1	1	1.28305
226	0.624077	2.37592	0	0	0.208026	0	0	0	1	1	1.28305
227	1	1.69803	0	0	0.370641	0	0	0	1	1	1.28305
228	0.638195	1.82576	0	1	0.259013	0	0.547718	0.426887	0.740987	1	1.28305
229	0.999695	2.00011	0	1	0.333254	0	0.499974	0.389676	0.666746	1	1.28305
230	1	2	0	0	0.333333	0	0	0	1	1	1.28305
231	1	2	0	0	0.333333	0	0	0	1	1	1.28305
232	1	2	0	0	0.333333	0	0	0	1	1	1.28305
233	0.624077	2.37592	0	0	0.208026	0	0	0	1	1	1.28305
234	0.538371	2.46163	0	0	0.179457	0	0	0	1	1	1.28305
235	1.17924	1.44483	0	0	0.449393	0	0	0	1	1	1.28305
236	1.00352	1.99648	0	4	0.334505	0	2.00352	1.56153	0.196145	1	1.28305
237	0.999789	2.00021	0	1	0.333263	0	0.499947	0.389655	0.666737	1	1.28305
238	0.99878	2.00122	1	2	0.332927	1.00122	0.99939	-0.00142693	0.741283	0.703161	1.28305
239	0.624077	2.19616	0	0	0.221285	0	0	0	1	1	1.28305
240	1	2	0	0	0.333333	0	0	0	1	1	1.28305
241	1.00142	1.99858	1	1	0.333808	0.998578	0.500356	-0.38831	0.888572	0.556188	1.28305
242	1	2	0	0	0.333333	0	0	0	1	1	1.28305
243	0.624077	2.19616	0	0	0.221285	0	0	0	1	1	1.28305
244	0.999252	2.00075	0	1	0.333084	0	0.499813	0.389551	0.666916	1	1.28305
245	1	2	6	1	0.333333	6	0.5	-4.28666	0.999543	0.00685871	1.28305	Purifying
246	0.624077	2	0	0	0.237827	0	0	0	1	1	1.28305
247	1	2	5	0	0.333333	5	0	-3.89696	1	0.00411523	1.28305	Purifying
248	0.00530646	1.73124	0	2	0.00305576	0	1.15524	0.900389	0.993898	1	1.28305
249	0.00768935	2.99231	0	1	0.00256312	0	0.33419	0.260465	0.997437	1	1.28305
250	0.624077	2.19524	0	1	0.221357	0	0.45553	0.355037	0.778643	1	1.28305
251	1.53767	1.46233	0	1	0.512556	0	0.683839	0.532979	0.487444	1	1.28305
252	1.30127	1.69873	0	1	0.433758	0	0.588676	0.45881	0.566242	1	1.28305
253	1	2	0	0	0.333333	0	0	0	1	1	1.28305
254	0.624325	2.37568	0	1	0.208108	0	0.420933	0.328072	0.791892	1	1.28305
255	0.840343	2.15966	0	0	0.280114	0	0	0	1	1	1.28305
256	0.835125	2.16487	2	0	0.278375	2.39485	0	-1.86653	1	0.0774927	1.28305	Purifying
257	0.538371	2.46163	0	0	0.179457	0	0	0	1	1	1.28305
258	1	2	0	0	0.333333	0	0	0	1	1	1.28305
259	0.538371	2.46123	0	1	0.179481	0	0.406301	0.316668	0.820519	1	1.28305
260	0.840343	2.15966	0	0	0.280114	0	0	0	1	1	1.28305
261	1.53837	1.46163	0	0	0.51279	0	0	0	1	1	1.28305
262	1.53837	1.46163	0	0	0.51279	0	0	0	1	1	1.28305
263	1.53544	1.46295	0	1	0.512088	0	0.683549	0.532753	0.487912	1	1.28305
264	0.538371	2.15966	0	0	0.199542	0	0	0	1	1	1.28305
265	1	2	0	0	0.333333	0	0	0	1	1	1.28305
266	0.841572	2.15843	0	1	0.280524	0	0.4633	0.361093	0.719476	1	1.28305
267	0.538371	2.46163	0	0	0.179457	0	0	0	1	1	1.28305
268	1.25837	1.56186	0	0	0.446194	0	0	0	1	1	1.28305
269	1.25837	1.56186	0	0	0.446194	0	0	0	1	1	1.28305
270	1	2	0	0	0.333333	0	0	0	1	1	1.28305
271	1	2	0	0	0.333333	0	0	0	1	1	1.28305
272	1.50516	1.49484	0	14	0.501721	0	9.36558	7.29947	5.81582e-05	1	1.28305	Diversifying
273	0.538371	2.46163	0	0	0.179457	0	0	0	1	1	1.28305
274	0.619034	2	5	1	0.23636	8.0771	0.5	-5.90554	0.999826	0.00355428	1.28305	Purifying
275	0.557236	1.90854	7	2	0.225988	12.562	1.04792	-8.97399	0.999951	0.000698156	1.28305	Purifying
276	1	2	0	0	0.333333	0	0	0	1	1	1.28305
277	0.00342556	2.99657	0	1	0.00114185	0	0.333714	0.260095	0.998858	1	1.28305
278	1.25837	1.56186	0	0	0.446194	0	0	0	1	1	1.28305
279	1	2	0	0	0.333333	0	0	0	1	1	1.28305
280	1	2	2	0	0.333333	2	0	-1.55879	1	0.111111	1.28305
281	0.624077	2.19616	0	0	0.221285	0	0	0	1	1	1.28305
282	1	2	2	0	0.333333	2	0	-1.55879	1	0.111111	1.28305
283	1.53819	1.46181	1	1	0.512731	0.650113	0.684085	0.0264773	0.737107	0.762569	1.28305
284	0.945748	2.05425	1	5	0.315249	1.05736	2.43398	1.07292	0.387837	0.896915	1.28305
285	0.998513	2.00055	0	2	0.332941	0	0.999725	0.779178	0.444967	1	1.28305
286	1	1.81183	0	0	0.35564	0	0	0	1	1	1.27447
287	1	1.9957	7	1	0.333811	7	0.501076	-5.09932	0.999846	0.00261564	1.27447	Purifying
288	0.995016	2.00389	6	5	0.331793	6.03005	2.49515	-2.75508	0.962326	0.119785	1.28305
289	0.999703	2.0003	1.83333	2.16667	0.333234	1.83388	1.08317	-0.585095	0.839609	0.473085	1.28305
290	1	2	0	0	0.333333	0	0	0	1	1	1.28305
291	0.539826	2.46017	0	2	0.179942	0	0.812951	0.633608	0.672495	1	1.28305
292	0.999031	2.00057	1	1	0.333055	1.00097	0.499858	-0.390563	0.889075	0.555184	1.28305
293	1	1.81183	0	0	0.35564	0	0	0	1	1	1.28305
294	0.99542	1.99904	2	4	0.332421	2.0092	2.00096	-0.00642043	0.682185	0.647029	1.28305
295	0.538371	2.15966	0	0	0.199542	0	0	0	1	1	1.28305
296	0.557965	2.29135	3	3	0.195824	5.37668	1.30927	-3.17011	0.98429	0.093816	1.28305	Purifying
297	1	2	0	0	0.333333	0	0	0	1	1	1.28305
298	0.538371	2.15966	0	0	0.199542	0	0	0	1	1	1.28305
299	1	2	12	0	0.333333	12	0	-9.35272	1	1.88168e-06	1.28305	Purifying
300	1	2	0	3	0.333333	0	1.5	1.16909	0.296296	1	1.28305
301	0.999325	2.00067	0	2	0.333108	0	0.999663	0.77913	0.444744	1	1.28305
302	1	2	1	0	0.333333	1	0	-0.779393	1	0.333333	1.28305
303	0.555815	1.90617	0	1	0.225759	0	0.524612	0.408879	0.774241	1	1.28305
304	0.999275	1.81307	2	2	0.355317	2.00145	1.1031	-0.700168	0.868382	0.446448	1.28305
305	1	2	1	0	0.333333	1	0	-0.779393	1	0.333333	1.28305
306	1	2	0	0	0.333333	0	0	0	1	1	1.28305
307	0	3	0	0	0		0		1	1	1.28305
308	0.630682	2.36768	0	4	0.210343	0	1.68942	1.31672	0.388826	1	1.28305
309	1	2	0	0	0.333333	0	0	0	1	1	1.28305
310	0.998776	1.99382	8	1	0.333749	8.0098	0.501549	-5.85188	0.999949	0.000974453	1.28305	Purifying
311	0.598789	2.18539	2	0	0.215069	3.34007	0	-2.60323	1	0.0462545	1.28305	Purifying
312	0.538823	2.15985	3	0	0.199662	5.56769	0	-4.33942	1	0.00795954	1.28305	Purifying
313	0.624077	2.19616	0	0	0.221285	0	0	0	1	1	1.28305
314	1	1.90934	28	14	0.343721	28	7.33239	-16.1082	0.999995	1.9867e-05	1.28305	Purifying
315	0.556185	2.29288	0	1	0.195216	0	0.436132	0.339919	0.804784	1	1.28305
316	1	2	20	0	0.333333	20	0	-15.5879	1	2.86796e-10	1.28305	Purifying
317	0.99934	1.69805	0	1	0.370484	0	0.588911	0.458993	0.629516	1	1.28305
318	0.538376	2.46156	0	1	0.179462	0	0.406246	0.316625	0.820538	1	1.28305
319	1	1.81183	0	0	0.35564	0	0	0	1	1	1.28305
320	0.539031	2.46097	1	0	0.179677	1.85518	0	-1.44592	1	0.179677	1.28305
321	0.538371	2.15966	0	0	0.199542	0	0	0	1	1	1.28305
322	1	2	4	0	0.333333	4	0	-3.11757	1	0.0123457	1.28305	Purifying
323	0.624077	2.19616	0	0	0.221285	0	0	0	1	1	1.28305
324	0.803843	2.19616	0	0	0.267948	0	0	0	1	1	1.28305
325	1	2	0	0	0.333333	0	0	0	1	1	1.28305
326	0.840067	2.15993	1	0	0.280022	1.19038	0	-0.927774	1	0.280022	1.28305
327	1	2	0	0	0.333333	0	0	0	1	1	1.28305
328	1	1.54573	2	0	0.392815	2	0	-1.55879	1	0.154303	1.28305
329	1	2	3	0	0.333333	3	0	-2.33818	1	0.037037	1.28305	Purifying
330	0.0144113	1.72966	0	4	0.00826302	0	2.3126	1.80242	0.967355	1	1.28305
331	1	2	0	0	0.333333	0	0	0	1	1	1.28305
332	1.1736	1.45378	0	2	0.446681	0	1.37572	1.07223	0.306162	1	1.28305
333	1	1.81183	0	0	0.35564	0	0	0	1	1	1.28305
334	0.556359	2.29311	0	2	0.19525	0	0.872179	0.67977	0.647622	1	1.28305
335	0.539958	2.00386	0	3	0.212263	0	1.49711	1.16684	0.488814	1	1.28305
336	1.53837	1.46163	0	0	0.51279	0	0	0	1	1	1.28305
337	0	1.73141	0	0	0		0		1	1	1.28305
338	0.63707	2.17694	0.5	2.5	0.226392	0.784843	1.1484	0.283354	0.666213	0.53702	1.28305
339	0.000823957	1.73203	0	1	0.000475492	0	0.577359	0.449989	0.999525	1	1.28305
340	1	2	0	2	0.333333	0	1	0.779393	0.444444	1	1.28305
341	1	1.53837	0	0	0.393953	0	0	0	1	1	1.28305
342	1	2	0	1	0.333333	0	0.5	0.389696	0.666667	1	1.28305
343	1	2	0	0	0.333333	0	0	0	1	1	1.28305
344	0.539594	2.46041	0	1	0.179865	0	0.406437	0.316774	0.820135	1	1.28305
345	1	1.98985	13	0	0.334465	13	0	-10.1321	1	6.5549e-07	1.28305	Purifying
346	0	1.73141	0	0	0		0		1	1	1.28305
347	1	2	0	0	0.333333	0	0	0	1	1	1.28305
348	0.624673	2.37533	0	10	0.208224	0	4.20995	3.2812	0.0968327	1	1.28305	Diversifying
349	1.17924	1.44483	0	0	0.449393	0	0	0	1	1	1.28305
350	1.53837	1.46163	0	0	0.51279	0	0	0	1	1	1.28305
351	0.997682	2.00232	0	1	0.332561	0	0.499421	0.389245	0.667439	1	1.28305
352	0.558606	1.90918	0	5	0.226359	0	2.61892	2.04117	0.277139	1	1.28305
353	0.624077	2.37592	0	0	0.208026	0	0	0	1	1	1.28305
354	1	2	0	0	0.333333	0	0	0	1	1	1.28305
355	0.63836	1.82655	0	2	0.258979	0	1.09496	0.853405	0.549112	1	1.28305
356	0.00364595	1.73318	0	3	0.00209921	0	1.73093	1.34907	0.993716	1	1.28305
357	0.538371	2.15966	0	0	0.199542	0	0	0	1	1	1.28305
358	0.999456	2.00031	2	3	0.333177	2.00109	1.49976	-0.390729	0.790354	0.538787	1.28305
359	0.997063	2.00143	0	2	0.332522	0	0.999288	0.778838	0.445527	1	1.28305
360	0.999112	2.00089	0	2	0.333037	0	0.999556	0.779047	0.444839	1	1.28305
361	1	2	0	0	0.333333	0	0	0	1	1	1.28305
362	1	2	0	0	0.333333	0	0	0	1	1	1.28305
363	0.995771	2.00423	0	5	0.331924	0	2.49472	1.94437	0.133085	1	1.28305
364	1	2	4	0	0.333333	4	0	-3.11757	1	0.0123457	1.28305	Purifying
365	0	1.73141	0	0	0		0		1	1	1.28305
366	1	2	0	0	0.333333	0	0	0	1	1	1.28305
367	1.17877	1.44508	0	2	0.449251	0	1.384	1.07868	0.303324	1	1.28305
368	0.99925	2.00075	0	2	0.333083	0	0.999625	0.779101	0.444778	1	1.28305
369	0.44092	2.55908	0	4	0.146973	0	1.56306	1.21824	0.529481	1	1.28305
370	0.0138245	1.72955	0	2	0.00792976	0	1.15637	0.901267	0.984203	1	1.28305
371	0	3	0	0	0		0		1	1	1.28305
372	0.840222	2.15978	2	0	0.280074	2.38032	0	-1.85521	1	0.0784415	1.28305	Purifying
373	0.00345142	1.73132	0	1	0.00198955	0	0.577593	0.450172	0.99801	1	1.28305
374	0.623764	2.00296	1	2	0.237469	1.60317	0.998524	-0.471257	0.857608	0.556623	1.28305
375	0	1.73141	0	0	0		0		1	1	1.28305
376	0.998664	2.00065	0	1	0.332964	0	0.499838	0.38957	0.667036	1	1.28305
377	0.998056	1.99959	0	1	0.332946	0	0.500102	0.389776	0.667054	1	1.28305
378	0.623747	2.37553	0	1	0.207966	0	0.420959	0.328092	0.792034	1	1.28305
379	1.5355	1.4645	1	0	0.511833	0.651254	0	-0.507583	1	0.511833	1.28305
380	0.545952	2.16633	1	13	0.201289	1.83166	6.00094	3.24951	0.194708	0.957001	1.28305
381	0.541947	2.45795	0	14	0.180655	0	5.6958	4.43926	0.0614519	1	1.28305	Diversifying
382	0.841821	2.15818	0	3	0.280607	0	1.39006	1.0834	0.372305	1	1.28305
383	1.25171	1.56276	0	3	0.44474	0	1.91968	1.49618	0.171194	1	1.28305
384	0.624797	2.37491	0	3	0.208286	0	1.26321	0.984535	0.496254	1	1.28305
385	0.994845	2.00516	3	3	0.331615	3.01555	1.49614	-1.18421	0.901551	0.316226	1.28305
386	0.624077	2.37592	0	0	0.208026	0	0	0	1	1	1.28305
387	0.445666	2.55433	0	2	0.148555	0	0.782983	0.610252	0.724958	1	1.28305
388	1.00232	1.99768	1	1	0.334108	0.997682	0.500581	-0.387437	0.888372	0.556587	1.28305
389	1.53837	1.46163	1	0	0.51279	0.650038	0	-0.506635	1	0.51279	1.28305
390	1.17731	1.44808	0	1	0.448431	0	0.690568	0.538224	0.551569	1	1.28305
391	1.00701	1.99299	0	3	0.335669	0	1.50527	1.1732	0.293193	1	1.28305
392	0.803843	2.19616	0	0	0.267948	0	0	0	1	1	1.28305
393	0.539702	2.4603	2	0	0.179901	3.70575	0	-2.88824	1	0.0323642	1.28305	Purifying
394	0.61675	2.18877	0	4	0.219834	0	1.82751	1.42435	0.370465	1	1.28305
395	0.624077	2	0	0	0.237827	0	0	0	1	1	1.28305
396	1.50293	1.49707	9	1	0.500977	5.9883	0.667971	-4.14663	0.999004	0.010915	1.28305	Purifying
397	0	1.73141	0	0	0		0		1	1	1.28305
398	1	1.99654	1	5	0.333719	1	2.50434	1.17247	0.350405	0.912513	1.28305
399	1	2	0	0	0.333333	0	0	0	1	1	1.28305
400	0.802143	2.19786	2	3	0.267381	2.49332	1.36497	-0.879433	0.877311	0.403812	1.28305

## Sheet: MEME-C
Codon	α	β1	p1	β+	p+	LRT	p-value	# branches under selection	q	Class
1	0	0	1	0	0	0	1	0	1	Invariable
2	0	0	1	0	0	0	1	0	1	Invariable
3	5.845	0	1	0.547	0	0	0.667	0	1	Neutral
4	0	0	1	0	0	0	1	0	1	Invariable
5	1.099	0	1	0.181	0	0	0.667	0	1	Neutral
6	0	0	0	1.293	1	1.021	0.314	3	1	Neutral
7	0	0	0.01	0.323	0.99	0.283	0.497	1	1	Neutral
8	0	0	1	0	0	0	1	0	1	Invariable
9	4.548	0.324	0.9	0.866	0.1	0	0.667	0	1	Neutral
10	7.292	0	1	0.635	0	0	0.667	0	1	Neutral
11	2.144	0	1	0.2	0	0	0.667	0	1	Neutral
12	1.097	0	1	0.18	0	0	0.667	0	1	Neutral
13	1.616	0.856	0.479	20.608	0.521	10.504	0.002	1	0.046	Diversifying
14	4.055	0	1	0.657	0	0	0.667	0	1	Neutral
15	9.489	0	1	0.932	0	0	0.667	0	1	Neutral
16	0.706	0.02	0	1.672	1	0.701	0.379	0	1	Neutral
17	5.384	0.406	0.894	0.953	0.106	0	0.667	0	1	Neutral
18	0	0	1	0	0	0	1	0	1	Invariable
19	0.843	0	1	0.047	0	0	0.667	0	1	Neutral
20	1.104	0.004	0.735	1.469	0.265	-0.003	0.667	1	1	Neutral
21	1.299	0.673	0.75	110.319	0.25	33.898	0	8	0	Diversifying
22	12.057	0	1	1.368	0	0	0.667	0	1	Neutral
23	2.688	0.311	0.776	0.533	0.224	0	0.667	0	1	Neutral
24	12.862	0.007	0.751	7.958	0.249	0	0.667	0	1	Neutral
25	5.775	0	1	0.455	0	0	0.667	0	1	Neutral
26	9.986	0	0.852	230.774	0.148	8.078	0.008	3	0.11	Diversifying
27	2.244	0.129	0.001	9.78	0.999	5.734	0.026	0	0.263	Diversifying
28	1.773	0.048	0.739	1.674	0.261	0	0.667	0	1	Neutral
29	9.685	0	1	0.728	0	0	0.667	0	1	Neutral
30	4.036	0	1	0.56	0	0	0.667	0	1	Neutral
31	0.697	0.036	0	3.751	1	3.865	0.068	1	0.518	Diversifying
32	0	0	1	0.014	0	0	0.667	0	1	Neutral
33	0	0	1	0	0	0	1	0	1	Invariable
34	3.29	0	1	0.347	0	0	0.667	0	1	Neutral
35	0	0	0.554	15.6	0.446	11.936	0.001	9	0.025	Diversifying
36	8.096	0	0.885	3.755	0.115	0	0.667	0	1	Neutral
37	11.394	0	1	0.928	0	0	0.667	0	1	Neutral
38	5.482	0.38	0.001	5.793	0.999	0.007	0.646	0	1	Neutral
39	2.821	0.208	0.806	1.399	0.194	0	0.667	0	1	Neutral
40	5.068	0	0.75	34.739	0.25	3.379	0.087	6	0.572	Diversifying
41	10.508	0.836	0.896	1.145	0.104	0	0.667	0	1	Neutral
42	11.696	0	1	0.943	0	0	0.667	0	1	Neutral
43	4.617	0	0.774	85.834	0.226	0.921	0.333	3	1	Neutral
44	2.583	0	1	0.223	0	0	0.667	0	1	Neutral
45	10.656	0.503	0.859	2.655	0.141	0	0.667	0	1	Neutral
46	13.39	1.02	0.901	1.425	0.099	0	0.667	0	1	Neutral
47	2.396	0.063	0.791	1.306	0.209	0	0.667	0	1	Neutral
48	0	0	0.958	288.051	0.042	20.223	0	2	0.001	Diversifying
49	6.504	0.186	0.002	7.034	0.998	0.039	0.613	0	1	Neutral
50	1.574	0.058	0.001	4.853	0.999	2.901	0.113	0	0.71	Neutral
51	7.355	4.774	0.947	222.156	0.053	3.548	0.08	1	0.543	Diversifying
52	4.758	0	1	0.749	0	0	0.667	0	1	Neutral
53	3.72	0	1	0.56	0	0	0.667	0	1	Neutral
54	5.491	0.378	0.9	0.751	0.1	0	0.667	0	1	Neutral
55	2.133	0.153	0.001	4.66	0.999	1.658	0.219	0	0.956	Neutral
56	0.916	0	1	0.07	0	0	0.667	0	1	Neutral
57	0	0	0.01	0.735	0.99	0.629	0.396	2	1	Neutral
58	1.115	0.076	0	5.775	1	4.009	0.063	0	0.501	Diversifying
59	6.074	0	0.493	13.333	0.507	0.598	0.404	10	1	Neutral
60	6.958	0	0.331	16.217	0.669	0.536	0.42	9	1	Neutral
61	7.586	0	0.864	3.088	0.136	0	0.667	0	1	Neutral
62	0	0	1	0	0	0	1	0	1	Invariable
63	2.59	1.332	0.799	67.758	0.201	15.803	0	6	0.006	Diversifying
64	4.995	0	1	0.778	0	0	0.667	0	1	Neutral
65	2.032	0.091	0	6.153	1	2.579	0.133	0	0.788	Neutral
66	0	0	0.001	3.959	0.999	0.772	0.363	9	1	Neutral
67	2.275	0.691	0.581	23.208	0.419	6.657	0.016	3	0.196	Diversifying
68	1.866	0.133	0	8.044	1	5.056	0.037	0	0.319	Diversifying
69	3.318	0.948	0.379	1.418	0.621	0	0.667	0	1	Neutral
70	1.256	0.598	0.863	61.728	0.137	13.047	0.001	3	0.019	Diversifying
71	0	0	1	0	0	0	1	0	1	Invariable
72	0	0	0	0.878	1	1.799	0.203	2	0.906	Neutral
73	4.541	0	1	0.537	0	0	0.667	0	1	Neutral
74	2.372	0.332	0.791	21.59	0.209	3.736	0.073	2	0.511	Diversifying
75	9.469	0	0.886	2.862	0.114	0	0.667	0	1	Neutral
76	0	0	0.998	0	0.002	0	0.667	0	1	Neutral
77	17.763	8.1	0.822	8.391	0.178	0	0.667	0	1	Neutral
78	9.293	0.287	0.614	0.364	0.386	0	0.667	0	1	Neutral
79	0	0	0	1.184	1	1.852	0.197	3	0.95	Neutral
80	6.575	2.998	0.56	3.049	0.44	0	0.667	0	1	Neutral
81	13.626	2.584	0.881	2.254	0.119	0	0.667	0	1	Neutral
82	0.901	0.05	0.693	1.06	0.307	-0.011	0.667	0	1	Neutral
83	6.035	1.312	0.811	1.539	0.189	0	0.667	0	1	Neutral
84	8.373	0.043	0.749	6.772	0.251	0	0.667	0	0.992	Neutral
85	1.709	0.079	0.697	2.82	0.303	-0.01	0.667	0	0.984	Neutral
86	3.368	0.366	0.784	0.728	0.216	0	0.667	0	0.976	Neutral
87	7.476	0.921	0.793	0.926	0.207	0	0.667	0	0.968	Neutral
88	0	0	0.01	0.426	0.99	0.339	0.478	1	1	Neutral
89	9.064	0	0.876	3.663	0.124	0	0.667	0	0.961	Neutral
90	4.54	0.097	0.874	1.754	0.126	0	0.667	0	0.953	Neutral
91	3.336	0.151	0	4.839	1	0.321	0.484	0	1	Neutral
92	5.849	0.334	0	9.378	1	0.811	0.355	0	1	Neutral
93	0.001	0	0	0.818	1	0.026	0.624	3	1	Neutral
94	0.679	0	1	0.069	0	0	0.667	0	0.946	Neutral
95	6.059	0.493	0.891	1.068	0.109	0	0.667	0	0.938	Neutral
96	13.928	0	1	1.457	0	0	0.667	0	0.931	Neutral
97	4.353	3.007	0.884	3.026	0.116	0	0.667	0	0.924	Neutral
98	0	0	0	1.584	1	2.417	0.145	4	0.832	Neutral
99	2.208	0	0.575	17.27	0.425	0.961	0.325	4	1	Neutral
100	9.369	0	0.757	23.67	0.243	0.59	0.406	4	1	Neutral
101	3.679	0	0.616	28.49	0.384	2.191	0.164	3	0.911	Neutral
102	0.192	0.098	0.615	0.821	0.385	0.002	0.655	0	1	Neutral
103	0	0	1	0	0	0	1	0	1	Invariable
104	4.012	0	1	0.651	0	0	0.667	0	0.917	Neutral
105	2.454	0.05	0.025	5.009	0.975	0.748	0.368	0	1	Neutral
106	2.799	0	1	0.35	0	0	0.667	0	0.91	Neutral
107	6.002	0	0.797	4.293	0.203	0	0.667	0	0.904	Neutral
108	4.418	2.829	0.828	3.465	0.172	0	0.667	0	0.897	Neutral
109	6.447	0	0.306	27.265	0.694	2.13	0.17	16	0.914	Neutral
110	2.358	0	1	0.406	0	0	0.667	0	0.891	Neutral
111	0.869	0.223	0.525	0.763	0.475	0	0.667	0	0.884	Neutral
112	0	0	0.45	2.402	0.55	1.831	0.2	3	0.936	Neutral
113	0.018	0.012	0.345	19.697	0.655	5.574	0.028	22	0.27	Diversifying
114	0	0	0.814	86.728	0.186	51.568	0	13	0	Diversifying
115	0	0	0.01	0.439	0.99	0.673	0.386	1	1	Neutral
116	5.67	4.468	0.78	6.629	0.22	-0.004	0.667	0	0.878	Neutral
117	4.448	2.144	0.584	2.281	0.416	0	0.667	0	0.871	Neutral
118	0	0	0	0.432	1	0.338	0.478	1	1	Neutral
119	0.822	0	1	0.113	0	0	0.667	0	0.865	Neutral
120	1.54	0.014	0.762	1.759	0.238	-0.009	0.667	1	0.859	Neutral
121	4.872	0.828	0.776	1.188	0.224	0	0.667	0	0.853	Neutral
122	2.328	0.049	0.779	1.604	0.221	0	0.667	0	0.847	Neutral
123	3.48	0	1	0.63	0	0	0.667	0	0.841	Neutral
124	0	0	1	0	0	0	1	0	1	Invariable
125	0	0	1	0	0	0	1	0	1	Invariable
126	2.85	0	1	0.353	0	0	0.667	0	0.836	Neutral
127	0	0	1	0.002	0	0	0.667	0	0.83	Neutral
128	1.088	0	1	0.179	0	0	0.667	0	0.824	Neutral
129	1.057	0	1	0.173	0	0	0.667	0	0.819	Neutral
130	4.222	2.092	0.822	72.91	0.178	9.803	0.003	4	0.054	Diversifying
131	4.242	1.907	0.845	73.996	0.155	5.968	0.023	3	0.247	Diversifying
132	7.201	0	1	1.024	0	0	0.667	0	0.813	Neutral
133	3.318	0	0.911	100000	0.089	12.149	0.001	1	0.026	Diversifying
134	1.727	0	0.775	1.831	0.225	0.001	0.657	1	1	Neutral
135	0.868	0.237	0.569	14.503	0.431	6.203	0.02	1	0.232	Diversifying
136	0	0	1	0	0	0	1	0	1	Invariable
137	0	0	1	0	0	0	1	0	1	Invariable
138	0	0	0.55	0.783	0.45	0.621	0.398	1	1	Neutral
139	0	0	1	0	0	0	1	0	1	Invariable
140	1.271	0	1	0.214	0	0	0.667	0	0.808	Neutral
141	2.095	0	1	0.396	0	0	0.667	0	0.803	Neutral
142	0	0	0.906	39.094	0.094	9.984	0.003	4	0.054	Diversifying
143	0	0	1	0	0	0	1	0	1	Invariable
144	1.577	0	1	0.151	0	0	0.667	0	0.797	Neutral
145	2.165	0	1	0.245	0	0	0.667	0	0.792	Neutral
146	2.166	0.524	0.825	25.285	0.175	4.201	0.057	2	0.474	Diversifying
147	0	0	0.726	19.594	0.274	7.017	0.013	8	0.175	Diversifying
148	0	0	0.01	1.319	0.99	2.019	0.18	3	0.942	Neutral
149	1.094	0.036	0	3.498	1	1.511	0.238	0	1	Neutral
150	0	0	1	0	0	0	1	0	1	Invariable
151	0.677	0.387	0.403	17.612	0.597	15.901	0	2	0.007	Diversifying
152	4.478	0	0.909	168.733	0.091	1.349	0.26	3	1	Neutral
153	0	0	0.01	1.711	0.99	3.85	0.068	4	0.501	Diversifying
154	0	0	0	0.746	1	1.367	0.258	2	1	Neutral
155	2.109	0.069	0	4.282	1	1.155	0.291	0	1	Neutral
156	1.159	0.037	0	1.238	1	0.004	0.651	0	1	Neutral
157	1.926	0.787	0.587	1.108	0.413	0	0.667	0	0.787	Neutral
158	0	0	0.01	1.25	0.99	1.801	0.203	3	0.928	Neutral
159	0	0	0.461	1.675	0.539	1.227	0.279	2	1	Neutral
160	0	0	1	0.014	0	0	0.667	0	0.782	Neutral
161	0	0	1	0.002	0	0	0.667	0	0.777	Neutral
162	0	0	0.55	1.127	0.45	1.088	0.302	1	1	Neutral
163	0	0	0.55	0.797	0.45	0.629	0.396	1	1	Neutral
164	0.699	0.013	0.021	0.818	0.979	0.013	0.638	0	1	Neutral
165	0.964	0.033	0	3.52	1	1.887	0.194	2	0.984	Neutral
166	0	0	1	0	0	0	1	0	1	Invariable
167	15.086	0	0.902	4.021	0.098	0	0.667	0	0.772	Neutral
168	0	0	1	0.014	0	0	0.667	0	0.767	Neutral
169	2.15	0.325	0.742	0.529	0.258	0	0.667	0	0.763	Neutral
170	2.299	0	0.983	187.338	0.017	1.213	0.281	2	1	Neutral
171	0	0	0.008	0.393	0.992	0.822	0.352	1	1	Neutral
172	0	0	0.001	1.206	0.999	1.856	0.197	3	0.974	Neutral
173	0	0	0	1.204	1	2.732	0.123	3	0.751	Neutral
174	5.356	3.798	1	7.021	0	-0.014	0.667	0	0.758	Neutral
175	1.155	0.01	0.715	1.365	0.285	-0.006	0.667	1	0.753	Neutral
176	0	0	1	0	0	0	1	0	1	Invariable
177	0	0	0.01	0.367	0.99	0.323	0.483	1	1	Neutral
178	0	0	1	0	0	0	1	0	1	Invariable
179	3.462	0	1	0.429	0	0	0.667	0	0.748	Neutral
180	1.107	0.034	0	6.724	1	5.117	0.036	9	0.325	Diversifying
181	0	0	0.45	0.896	0.55	1.01	0.316	1	1	Neutral
182	0	0	0.001	9.658	0.999	9.751	0.003	19	0.051	Diversifying
183	0	0	1	0	0	0	1	0	1	Invariable

## Sheet: FUBAR-C
Site	α	β	β-α	Prob[α>β]	Prob[α<β]	BayesFactor[α<β]	Class
1	2.801	0.073	-2.728	0.889	0.052	0.084
2	0.348	0.086	-0.262	0.711	0.148	0.269
3	2.371	0.103	-2.269	0.998	0.001	0.001	Purifying
4	0.348	0.086	-0.262	0.711	0.148	0.269
5	0.634	0.113	-0.521	0.921	0.049	0.08	Purifying
6	0.463	0.601	0.138	0.3	0.642	2.766
7	0.458	0.264	-0.195	0.578	0.342	0.804
8	0.445	0.097	-0.348	0.752	0.135	0.241
9	1.705	0.282	-1.423	0.944	0.039	0.062	Purifying
10	2.865	0.126	-2.739	1	0	0	Purifying
11	0.925	0.121	-0.804	0.966	0.022	0.034	Purifying
12	0.632	0.129	-0.503	0.907	0.061	0.1	Purifying
13	0.747	5.419	4.672	0	0.984	93.516	Diversifying
14	1.513	0.098	-1.414	0.988	0.007	0.011	Purifying
15	3.506	0.139	-3.367	1	0	0	Purifying
16	0.496	0.697	0.202	0.254	0.677	3.246
17	2.375	0.305	-2.07	0.988	0.007	0.011	Purifying
18	0.469	0.107	-0.362	0.751	0.142	0.256
19	0.544	0.148	-0.396	0.865	0.092	0.157
20	0.628	0.307	-0.321	0.75	0.188	0.357
21	0.77	7.187	6.417	0	1	24022.9	Diversifying
22	4.443	0.098	-4.345	1	0	0	Purifying
23	1.05	0.277	-0.773	0.91	0.062	0.102	Purifying
24	6.281	0.77	-5.511	0.999	0	0	Purifying
25	2.645	0.106	-2.539	1	0	0	Purifying
26	5.329	1.133	-4.197	0.903	0	0	Purifying
27	1.006	4.197	3.191	0	0.895	13.222
28	0.761	0.348	-0.413	0.84	0.117	0.204
29	3.635	0.09	-3.545	1	0	0	Purifying
30	1.943	0.144	-1.799	0.995	0.003	0.004	Purifying
31	0.543	1.684	1.141	0.032	0.939	23.604	Diversifying
32	0.349	0.086	-0.263	0.711	0.148	0.269
33	0.231	0.107	-0.124	0.572	0.243	0.495
34	1.374	0.119	-1.255	0.987	0.008	0.013	Purifying
35	0.406	2.802	2.396	0	0.997	597.383	Diversifying
36	3.044	0.278	-2.766	1	0	0	Purifying
37	5.632	0.125	-5.507	1	0	0	Purifying
38	2.406	2.796	0.39	0.012	0.232	0.467
39	1.077	0.319	-0.757	0.929	0.048	0.077	Purifying
40	1.737	1.065	-0.673	0.525	0.354	0.848
41	4.851	0.461	-4.39	1	0	0	Purifying
42	5.358	0.158	-5.2	1	0	0	Purifying
43	1.773	0.537	-1.237	0.878	0.087	0.146
44	1.032	0.172	-0.86	0.958	0.029	0.046	Purifying
45	5.313	0.445	-4.868	1	0	0	Purifying
46	5.797	0.543	-5.254	0.999	0	0.001	Purifying
47	0.996	0.255	-0.741	0.873	0.088	0.15
48	0.364	0.697	0.333	0.169	0.785	5.625
49	2.768	2.815	0.047	0.003	0.035	0.056
50	0.803	2.664	1.862	0.005	0.958	35.005	Diversifying
51	2.718	2.815	0.096	0.03	0.125	0.22
52	1.73	0.089	-1.64	0.992	0.005	0.007	Purifying
53	1.67	0.108	-1.563	0.996	0.002	0.004	Purifying
54	2.442	0.285	-2.157	0.992	0.005	0.008	Purifying
55	0.94	2.571	1.631	0.016	0.908	15.228	Diversifying
56	0.561	0.107	-0.454	0.912	0.054	0.088	Purifying
57	0.451	0.429	-0.022	0.426	0.507	1.586
58	0.768	2.781	2.013	0.001	0.958	34.972	Diversifying
59	2.592	2.814	0.222	0.014	0.153	0.28
60	2.78	2.759	-0.022	0.036	0.031	0.049
61	2.937	0.283	-2.653	0.993	0.004	0.006	Purifying
62	2.973	0.133	-2.84	0.851	0.093	0.159
63	0.919	6.734	5.814	0	0.966	44.063	Diversifying
64	1.941	0.1	-1.842	0.995	0.003	0.004	Purifying
65	0.973	2.784	1.811	0.002	0.902	14.267	Diversifying
66	1.119	2.111	0.992	0.071	0.766	5.056
67	1.199	3.549	2.35	0	0.81	6.572
68	0.92	2.988	2.069	0	0.925	19.153	Diversifying
69	1.247	0.603	-0.644	0.759	0.179	0.336
70	0.768	2.764	1.996	0.001	0.977	64.713	Diversifying
71	2.973	0.133	-2.84	0.851	0.093	0.159
72	0.267	0.479	0.213	0.221	0.719	3.947
73	2.206	0.115	-2.091	0.998	0.001	0.002	Purifying
74	1.162	2.065	0.903	0.085	0.727	4.108
75	3.504	0.233	-3.272	0.998	0.001	0.002	Purifying
76	0.26	0.143	-0.117	0.563	0.279	0.598
77	6.381	2.847	-3.534	0.722	0.001	0.002
78	3.549	0.233	-3.316	1	0	0	Purifying
79	0.33	0.573	0.243	0.216	0.73	4.179
80	2.762	1.44	-1.322	0.717	0.027	0.043
81	6.919	0.935	-5.984	0.995	0	0	Purifying
82	0.561	0.294	-0.267	0.728	0.202	0.391
83	2.273	0.623	-1.65	0.888	0.079	0.132
84	3.216	0.705	-2.511	0.983	0.001	0.001	Purifying
85	0.731	0.481	-0.25	0.679	0.253	0.524
86	1.349	0.318	-1.031	0.931	0.047	0.077	Purifying
87	2.976	0.456	-2.52	0.99	0.006	0.009	Purifying
88	0.473	0.325	-0.149	0.532	0.393	1.001
89	3.542	0.293	-3.249	1	0	0	Purifying
90	1.845	0.229	-1.616	0.981	0.012	0.018	Purifying
91	1.623	2.685	1.062	0.024	0.603	2.35
92	2.441	3.009	0.568	0.007	0.236	0.478
93	2.169	0.438	-1.731	0.621	0.328	0.754
94	0.494	0.123	-0.371	0.874	0.081	0.136
95	2.724	0.335	-2.389	0.998	0.001	0.001	Purifying
96	5.604	0.099	-5.505	1	0	0	Purifying
97	1.704	1.267	-0.437	0.479	0.338	0.79
98	0.334	0.68	0.346	0.155	0.8	6.191
99	1.139	0.717	-0.422	0.564	0.362	0.876
100	3.744	1.212	-2.533	0.844	0	0
101	1.423	0.856	-0.568	0.671	0.223	0.443
102	3.135	0.343	-2.792	0.711	0.24	0.489
103	0.469	0.107	-0.362	0.751	0.142	0.256
104	1.627	0.083	-1.543	0.996	0.002	0.003	Purifying
105	1.185	2.695	1.51	0.013	0.79	5.797
106	1.102	0.127	-0.976	0.985	0.01	0.015	Purifying
107	2.324	0.435	-1.889	0.964	0.023	0.037	Purifying
108	1.821	1.214	-0.607	0.564	0.256	0.532
109	3.048	2.816	-0.232	0.072	0.043	0.07
110	1.003	0.109	-0.894	0.955	0.028	0.044	Purifying
111	0.551	0.358	-0.194	0.652	0.275	0.585
112	0.331	0.575	0.245	0.216	0.731	4.196
113	0.56	7.102	6.542	0	0.998	735.134	Diversifying
114	0.314	7.094	6.78	0	1	109164	Diversifying
115	0.33	0.333	0.003	0.411	0.506	1.584
116	2.55	2.695	0.145	0.06	0.149	0.271
117	1.615	0.875	-0.739	0.653	0.253	0.522
118	0.475	0.325	-0.149	0.532	0.393	1.001
119	0.534	0.148	-0.385	0.861	0.095	0.162
120	0.713	0.332	-0.38	0.809	0.141	0.254
121	2.25	0.459	-1.79	0.97	0.017	0.027	Purifying
122	0.988	0.294	-0.694	0.843	0.115	0.201
123	1.452	0.133	-1.319	0.988	0.008	0.012	Purifying
124	0.255	0.121	-0.134	0.583	0.25	0.515
125	2.973	0.133	-2.84	0.851	0.093	0.159
126	1.149	0.106	-1.043	0.98	0.013	0.02	Purifying
127	0.23	0.109	-0.122	0.57	0.246	0.504
128	0.632	0.112	-0.521	0.922	0.048	0.078	Purifying
129	0.616	0.113	-0.503	0.918	0.051	0.083	Purifying
130	2.2	3.263	1.063	0.001	0.358	0.862
131	2.174	2.844	0.671	0.001	0.351	0.835
132	2.601	0.116	-2.485	0.997	0.002	0.003	Purifying
133	1.305	0.436	-0.869	0.873	0.09	0.153
134	0.751	0.305	-0.446	0.845	0.111	0.193
135	0.675	2.789	2.114	0	0.984	95.522	Diversifying
136	0.468	0.087	-0.381	0.772	0.118	0.206
137	0.231	0.117	-0.114	0.56	0.259	0.541
138	0.33	0.307	-0.023	0.433	0.48	1.428
139	0.258	0.102	-0.156	0.61	0.217	0.428
140	0.629	0.158	-0.471	0.907	0.065	0.107	Purifying
141	0.847	0.129	-0.718	0.97	0.019	0.031	Purifying
142	0.454	0.806	0.351	0.185	0.762	4.96
143	0.319	0.113	-0.206	0.656	0.2	0.387
144	0.725	0.113	-0.611	0.957	0.027	0.042	Purifying
145	0.934	0.099	-0.835	0.957	0.025	0.04	Purifying
146	1.028	2.111	1.082	0.07	0.788	5.757
147	0.49	2.276	1.785	0.01	0.97	50.625	Diversifying
148	0.331	0.607	0.276	0.197	0.752	4.682
149	0.678	1.522	0.844	0.083	0.851	8.791
150	0.32	0.11	-0.211	0.661	0.195	0.374
151	0.516	6.59	6.074	0	0.999	2500.51	Diversifying
152	2.208	0.851	-1.358	0.856	0.059	0.098
153	0.246	0.705	0.46	0.083	0.886	12.056
154	0.289	0.428	0.14	0.279	0.653	2.906
155	0.931	2.278	1.347	0.047	0.862	9.64
156	0.626	0.587	-0.039	0.466	0.456	1.297
157	0.794	0.493	-0.301	0.694	0.241	0.49
158	0.34	0.586	0.246	0.218	0.729	4.159
159	0.338	0.459	0.122	0.308	0.626	2.588
160	0.325	0.112	-0.214	0.663	0.195	0.375
161	0.237	0.112	-0.125	0.573	0.247	0.506
162	0.27	0.391	0.121	0.298	0.625	2.58
163	0.33	0.311	-0.019	0.43	0.484	1.45
164	0.495	0.452	-0.043	0.495	0.423	1.134
165	0.631	1.519	0.887	0.072	0.872	10.489
166	0.22	0.179	-0.04	0.475	0.363	0.882
167	7.036	0.315	-6.721	1	0	0	Purifying
168	0.32	0.125	-0.195	0.642	0.217	0.429
169	0.92	0.289	-0.631	0.837	0.118	0.208
170	0.899	0.549	-0.35	0.716	0.217	0.428
171	0.267	0.308	0.041	0.358	0.55	1.89
172	0.33	0.576	0.246	0.215	0.732	4.22
173	0.243	0.574	0.331	0.137	0.819	6.982
174	2.432	2.453	0.021	0.161	0.184	0.349
175	0.63	0.307	-0.323	0.75	0.187	0.356
176	0.32	0.125	-0.195	0.642	0.217	0.429
177	0.453	0.294	-0.16	0.547	0.375	0.925
178	0.32	0.125	-0.195	0.642	0.217	0.429
179	1.465	0.11	-1.356	0.993	0.004	0.007	Purifying
180	0.768	2.815	2.047	0	0.96	36.801	Diversifying
181	0.241	0.338	0.096	0.303	0.611	2.424
182	0.534	4.481	3.947	0	0.981	78.183	Diversifying
183	0.469	0.117	-0.352	0.741	0.153	0.28

## Sheet: SLAC-C
Site	ES	EN	S	N	P[S]	dS	dN	dN-dS	P [dN/dS > 1]	P [dN/dS < 1]	Total branch length	Class
1	0	2.99552	0	0	0		0		1	1	2.53014
2	0.50829	2.48723	0	0	0.169683	0	0	0	1	1	2.53014
3	0.788472	2.20705	4	0	0.263217	5.0731	0	-2.00507	1	0.00480015	2.53014	Purifying
4	0.50829	2.48723	0	0	0.169683	0	0	0	1	1	2.53014
5	0.998507	1.99701	1	0	0.333333	1.00149	0	-0.395826	1	0.333333	2.53014
6	0.560008	2.00686	0	3	0.218168	0	1.49487	0.590827	0.477904	1	2.53014
7	0.432583	2.34159	0	1	0.155932	0	0.427061	0.16879	0.844068	1	2.53014
8	0.431968	2.31792	0	0	0.157086	0	0	0	1	1	2.53014
9	0.559214	2.43851	2	1	0.186546	3.57645	0.410086	-1.25146	0.993508	0.0914149	2.53014	Purifying
10	1	1.75838	8	0	0.362532	8	0	-3.16188	1	0.000298378	2.53014	Purifying
11	1	2	2	0	0.333333	2	0	-0.790471	1	0.111111	2.53014
12	1	2	1	0	0.333333	1	0	-0.395236	1	0.333333	2.53014
13	0.979068	2.00832	2	22	0.327733	2.04276	10.9544	3.5222	0.00568499	0.999078	2.53014	Diversifying
14	0.445498	2.30439	2	0	0.162006	4.48936	0	-1.77435	1	0.0262459	2.53014	Purifying
15	1.04849	1.64469	10	0	0.389312	9.53753	0	-3.76957	1	7.99803e-05	2.53014	Purifying
16	0.99773	2.00227	1	4	0.332577	1.00228	1.99773	0.39344	0.462401	0.867564	2.53014
17	1	1.95676	5	1	0.338208	5	0.511048	-1.77419	0.998503	0.0190673	2.53014	Purifying
18	0.560008	2.43999	0	0	0.186669	0	0	0	1	1	2.53014
19	1.07573	1.68976	1	0	0.388984	0.929599	0	-0.367411	1	0.388984	2.53014
20	1	2	1	1	0.333333	1	0.5	-0.197618	0.888889	0.555556	2.53014
21	0.97594	2.01623	2.16667	37.8333	0.326165	2.22008	18.7644	6.5389	5.4083e-05	0.999993	2.53014	Diversifying
22	0.557098	2.4429	5	0	0.185699	8.97508	0	-3.54727	1	0.000220827	2.53014	Purifying
23	0.509218	2.4873	2	1	0.169936	3.92759	0.402042	-1.39342	0.995093	0.0768202	2.53014	Purifying
24	0.512321	2.43985	9	5	0.17354	17.5671	2.0493	-6.13319	0.999987	0.000122699	2.53014	Purifying
25	1	2	7	0	0.333333	7	0	-2.76665	1	0.000457247	2.53014	Purifying
26	0.996388	1.70018	12.75	5.25	0.369502	12.7962	3.08791	-3.83707	0.998987	0.00443409	2.53014	Purifying
27	0.982774	2.01723	2	21	0.327591	2.03505	10.4103	3.31021	0.00784222	0.998675	2.53014	Diversifying
28	1.30475	1.69263	3	1	0.435296	2.2993	0.590796	-0.675261	0.964096	0.222213	2.53014
29	0.510303	2.4897	7	0	0.170101	13.7173	0	-5.42158	1	4.12049e-06	2.53014	Purifying
30	1.48797	1.51043	7	0	0.496255	4.7044	0	-1.85935	1	0.00741198	2.53014	Purifying
31	0.98834	2.01166	1	9	0.329447	1.0118	4.47392	1.36835	0.108679	0.981621	2.53014
32	0.50905	2.49095	0	0	0.169683	0	0	0	1	1	2.52212
33	1	2	0	0	0.333333	0	0	0	1	1	2.52212
34	1	2	3	0	0.333333	3	0	-1.18948	1	0.037037	2.52212	Purifying
35	0.998036	1.53281	0	10	0.394349	0	6.52398	2.58671	0.00664084	1	2.52212	Diversifying
36	1	2	10	1	0.333333	10	0.5	-3.76668	0.999994	0.000129836	2.52212	Purifying
37	1.03486	1.96473	15	0	0.345	14.4948	0	-5.74707	1	1.16758e-07	2.52212	Purifying
38	0.510549	2.02755	4	13	0.201154	7.8347	6.41167	-0.564219	0.754286	0.455952	2.52212
39	1.13998	1.85751	4.5	1	0.380311	3.94745	0.538355	-1.35168	0.99069	0.0638291	2.52212	Purifying
40	0.558586	2.43449	2	8	0.186626	3.58047	3.2861	-0.116713	0.717778	0.582469	2.52212
41	0.995894	2.00411	9	2	0.331965	9.03711	0.997951	-3.18747	0.999875	0.0013265	2.52212	Purifying
42	1.07549	1.56725	12	0	0.40696	11.1577	0	-4.42394	1	2.06357e-05	2.52212	Purifying
43	0.498513	2.25164	3	3	0.181267	6.01789	1.33236	-1.85778	0.988148	0.0772281	2.52212	Purifying
44	1	1.51247	3	0	0.398015	3	0	-1.18948	1	0.0630519	2.52212	Purifying
45	1	1.99674	12	2	0.333696	12	1.00163	-4.36077	0.999994	8.31649e-05	2.52212	Purifying
46	0.437866	2.31096	6	2	0.159292	13.7028	0.865439	-5.08992	0.999982	0.000341219	2.52212	Purifying
47	0.559713	2.44029	1	1	0.186571	1.78663	0.409788	-0.544177	0.965191	0.338333	2.53014
48	0.510375	2.17789	0	4	0.189853	0	1.83664	0.725904	0.43078	1	2.53014
49	1	1.98576	8	16	0.334923	8	8.05735	0.0226681	0.587949	0.582689	2.53014
50	0.985317	2.01468	2	12	0.328439	2.0298	5.95627	1.55188	0.112377	0.970222	2.53014
51	0.541773	2.45791	4	22	0.18061	7.38317	8.95071	0.619548	0.482508	0.716285	2.53014
52	0.558953	2.44105	2	0	0.186318	3.57812	0	-1.4142	1	0.0347143	2.53014	Purifying
53	1	2	5	0	0.333333	5	0	-1.97618	1	0.00411523	2.53014	Purifying
54	1	2	5	1	0.333333	5	0.5	-1.77856	0.998628	0.0178326	2.53014	Purifying
55	0.985493	2.01451	3	11	0.328498	3.04416	5.46039	0.95498	0.273809	0.887709	2.53014
56	0.863218	2.13678	1	0	0.287739	1.15846	0	-0.457863	1	0.287739	2.53014
57	0.433199	2.06264	0	2	0.173568	0	0.969629	0.383232	0.68299	1	2.53014
58	0.997425	2.00258	1	14	0.332475	1.00258	6.991	2.36684	0.019722	0.997672	2.53014	Diversifying
59	0.756849	2.24281	5.5	17.5	0.252312	7.26697	7.80271	0.211742	0.551108	0.633524	2.53014
60	1.07101	1.70458	9	10	0.385869	8.40325	5.86656	-1.00259	0.846543	0.287159	2.53014
61	0.536383	2.19508	4	1	0.196372	7.45736	0.455565	-2.76736	0.999708	0.00626713	2.53014	Purifying
62	0	1.96426	0	0	0		0		1	1	2.53014
63	0.938922	2.05947	3	25	0.313141	3.19515	12.139	3.53494	0.0108976	0.997502	2.53014	Diversifying
64	0.487272	2.26261	3	0	0.177197	6.15672	0	-2.43335	1	0.0055638	2.53014	Purifying
65	0.993564	1.61598	2	11	0.380743	2.01296	6.80703	1.89479	0.0757786	0.98229	2.53014	Diversifying
66	0.0774411	2.9207	0	14	0.0258297	0	4.79337	1.89451	0.693248	1	2.53014
67	0.975641	2.02284	3	23	0.325378	3.0749	11.3701	3.27858	0.0136877	0.996796	2.53014	Diversifying
68	1.01935	1.77974	2	16	0.364171	1.96204	8.99007	2.77773	0.0177418	0.996737	2.53014	Diversifying
69	1	2	3	3	0.333333	3	1.5	-0.592853	0.899863	0.319616	2.53014
70	0.991149	2.00693	3	12	0.330595	3.02679	5.97928	1.16693	0.215709	0.917388	2.53014
71	0	1.96426	0	0	0		0		1	1	2.53014
72	1	2	0	2	0.333333	0	1	0.395236	0.444444	1	2.53014
73	1	2	7	0	0.333333	7	0	-2.76665	1	0.000457247	2.53014	Purifying
74	0.560672	2.43282	1	12	0.187297	1.78357	4.93254	1.24458	0.269613	0.932529	2.53014
75	0.558659	2.44134	4	1	0.18622	7.16	0.409611	-2.66799	0.999776	0.00511698	2.53014	Purifying
76	1.07788	1.69288	0	0	0.389019	0	0	0	1	1	2.53014
77	0.485601	2.2956	8	22	0.174601	16.4744	9.58355	-2.72352	0.93499	0.139201	2.53014
78	0.522441	2.47756	7	1	0.174147	13.3986	0.403623	-5.13609	0.999999	3.29387e-05	2.53014	Purifying
79	0.998046	2.00195	0	3	0.332682	0	1.49854	0.592275	0.297166	1	2.53014
80	1	1.99356	8	7	0.334051	8	3.51131	-1.77409	0.968737	0.0892239	2.53014	Purifying
81	0.999519	2.00048	15	6	0.333173	15.0072	2.99928	-4.74596	0.999928	0.000402124	2.53014	Purifying
82	0.859791	2.14004	1	1	0.286613	1.16307	0.46728	-0.275002	0.917853	0.491079	2.53014
83	0.547906	2.45081	4	4	0.182714	7.30053	1.63212	-2.24036	0.993033	0.041775	2.53014	Purifying
84	1.08673	1.56547	10	3	0.409747	9.20188	1.91635	-2.8795	0.998334	0.00951231	2.53014	Purifying
85	0.99995	1.99733	3	2	0.333619	3.00015	1.00133	-0.790002	0.954591	0.2103	2.53014
86	0.999126	2.00087	3	1	0.333042	3.00262	0.499782	-0.989212	0.987697	0.110852	2.53014
87	0.519031	2.48072	5	3	0.173024	9.63333	1.20932	-3.32947	0.999455	0.00545669	2.53014	Purifying
88	0.562724	2	0	1	0.21958	0	0.5	0.197618	0.78042	1	2.53014
89	0.999104	2.0009	10	1	0.333035	10.009	0.499776	-3.75837	0.999994	0.000128727	2.53014	Purifying
90	0.522547	2.47745	4	1	0.174182	7.65481	0.40364	-2.86592	0.99984	0.0039611	2.53014	Purifying
91	0.98446	2.01554	3	12	0.328153	3.04735	5.95374	1.14871	0.221586	0.914397	2.53014
92	0.521655	2.47745	4	29	0.173937	7.6679	11.7056	1.59584	0.297097	0.849757	2.53014
93	0.0127118	2.98687	0	3	0.00423785	0	1.00439	0.396972	0.98734	1	2.53014
94	1	1.99918	1	0	0.333425	1	0	-0.395236	1	0.333425	2.53014
95	1.32788	1.52383	9	1	0.465642	6.77774	0.65624	-2.41944	0.999521	0.00597844	2.53014	Purifying
96	0.464407	2.30867	7	0	0.16747	15.073	0	-5.95738	1	3.69448e-06	2.53014	Purifying
97	0.787445	2.21256	3	8	0.262482	3.80979	3.61573	-0.0767005	0.678417	0.582777	2.53014
98	0.771519	2.00288	0	4	0.278085	0	1.99712	0.789333	0.271609	1	2.53014
99	0.45084	2.04211	1.5	4.5	0.180846	3.32712	2.2036	-0.444053	0.812783	0.497766	2.53014
100	1.28594	1.5495	15	5	0.453524	11.6646	3.22685	-3.3349	0.998305	0.00703237	2.53014	Purifying
101	1.17676	1.65504	6	4	0.415551	5.09876	2.41686	-1.05998	0.932758	0.193411	2.53014
102	0.00218798	1.96433	0	1	0.00111261	0	0.509078	0.201206	0.998887	1	2.53014
103	0.560008	2.43999	0	0	0.186669	0	0	0	1	1	2.53014
104	0.509185	2.49082	3	0	0.169728	5.89177	0	-2.32864	1	0.00488948	2.53014	Purifying
105	0.806072	2.19393	2	12	0.268691	2.48117	5.46964	1.18115	0.230617	0.923114	2.53014
106	1	1.99888	4	0	0.333458	4	0	-1.58094	1	0.0123642	2.53014	Purifying
107	0.520164	2.18365	4	2	0.192381	7.68988	0.915896	-2.67732	0.998672	0.0147292	2.53014	Purifying
108	1.01048	1.98952	4	7	0.336825	3.95853	3.51843	-0.173944	0.702215	0.537408	2.53014
109	0.911163	2.08869	6.5	19	0.303736	7.13374	9.09663	0.775805	0.386528	0.764575	2.53014
110	0.55999	2.44001	1	0	0.186663	1.78575	0	-0.70579	1	0.186663	2.53014
111	0.996494	1.7542	1	1	0.36227	1.00352	0.57006	-0.171318	0.868761	0.5933	2.53014
112	0.773983	2.00052	0	3	0.278963	0	1.49961	0.592699	0.374863	1	2.53014
113	0.447202	2.30464	1.5	31.5	0.16251	3.35419	13.6681	4.07641	0.0498284	0.987929	2.53014	Diversifying
114	0.98841	2.01159	0	31	0.32947	0	15.4107	6.09085	4.15879e-06	1	2.53014	Diversifying
115	1	2	0	1	0.333333	0	0.5	0.197618	0.666667	1	2.53014
116	1.00151	1.99833	5	11	0.333854	4.99247	5.50459	0.202408	0.545151	0.662497	2.53014
117	0.517212	2.22773	3	6	0.188424	5.80033	2.69333	-1.228	0.928877	0.231692	2.53014
118	0.560008	2.00202	0	1	0.21858	0	0.499495	0.197418	0.78142	1	2.53014
119	1.07804	1.69281	1	0	0.389064	0.927612	0	-0.366625	1	0.389064	2.53014
120	0.997024	2.00143	2	1	0.332513	2.00597	0.499642	-0.595354	0.963236	0.258166	2.53014
121	0.996007	1.99935	7	2	0.332517	7.02806	1.00033	-2.38238	0.999052	0.00815663	2.53014	Purifying
122	0.560156	2.43968	1	1	0.186729	1.78522	0.40989	-0.543578	0.965132	0.33859	2.53014
123	1	1.7615	4	0	0.362122	4	0	-1.58094	1	0.0171957	2.53014	Purifying
124	1	2	0	0	0.333333	0	0	0	1	1	2.53014
125	0	1.96426	0	0	0		0		1	1	2.53014
126	0.787907	2.21209	2	0	0.262636	2.53837	0	-1.00325	1	0.0689774	2.53014	Purifying
127	1	2	0	0	0.333333	0	0	0	1	1	2.53014
128	1	2	1	0	0.333333	1	0	-0.395236	1	0.333333	2.53014
129	1	2	1	0	0.333333	1	0	-0.395236	1	0.333333	2.53014
130	0.969536	2.00259	4.5	22.5	0.32621	4.64139	11.2355	2.60621	0.0578339	0.978651	2.53014	Diversifying
131	0.996056	2.00394	4	19	0.332019	4.01584	9.4813	2.16015	0.0776552	0.972737	2.53014	Diversifying
132	0.558291	2	3	0	0.218228	5.37354	0	-2.12381	1	0.0103928	2.53014	Purifying
133	0.775361	2.0044	3	2	0.278931	3.86917	0.997805	-1.13486	0.976488	0.136347	2.53014
134	1.00011	1.9997	2	1	0.333392	1.99977	0.500075	-0.592734	0.962943	0.259337	2.53014
135	0.966118	2.00262	1	14	0.325431	1.03507	6.99086	2.35394	0.0224458	0.997275	2.53014	Diversifying
136	0.560008	2.43999	0	0	0.186669	0	0	0	1	1	2.53014
137	1	2	0	0	0.333333	0	0	0	1	1	2.53014
138	1	2	0	1	0.333333	0	0.5	0.197618	0.666667	1	2.53014
139	0.822287	2.17771	0	0	0.274096	0	0	0	1	1	2.53014
140	1.3798	1.51022	3	0	0.477437	2.17422	0	-0.859329	1	0.10883	2.53014
141	1	1.99542	3	0	0.333843	3	0	-1.18571	1	0.0372071	2.53014	Purifying
142	0.991039	2.00536	1	5	0.330744	1.00904	2.49332	0.586639	0.356301	0.910142	2.53014
143	1	2	0	0	0.333333	0	0	0	1	1	2.53014
144	1	2	2	0	0.333333	2	0	-0.790471	1	0.111111	2.53014
145	0.432466	2.31742	1	0	0.157267	2.31232	0	-0.913912	1	0.157267	2.53014
146	0.992828	2.00717	2	11	0.330943	2.01445	5.48035	1.36985	0.142727	0.960003	2.53014
147	0.998674	2.00133	0.5	10.5	0.332891	0.500664	5.24652	1.87573	0.0436074	0.988354	2.53014	Diversifying
148	0.999032	2.00097	0	3	0.333011	0	1.49927	0.592567	0.296727	1	2.53014
149	0.979335	2.02067	1	9	0.326445	1.0211	4.45398	1.3568	0.112366	0.980781	2.53014
150	0.773079	2	0	0	0.27878	0	0	0	1	1	2.53014
151	1.27116	1.24901	1.5	16.5	0.504394	1.18003	13.2105	4.75485	0.000320732	0.999967	2.53014	Diversifying
152	1.29928	1.19817	7	3	0.520243	5.3876	2.50383	-1.13977	0.929576	0.207099	2.53014
153	1	2	0	4	0.333333	0	2	0.790471	0.197531	1	2.53014
154	0.857621	2.14106	0	2	0.286	0	0.934118	0.369197	0.509796	1	2.53014
155	1	2	3	9	0.333333	3	4.5	0.593306	0.393075	0.818877	2.52821
156	1	2	1	3	0.333333	1	1.5	0.203767	0.592593	0.802469	2.45378
157	0.913384	1.78703	2	2	0.338239	2.18966	1.11918	-0.436938	0.88448	0.416128	2.44996
158	0.769511	1.99565	0	3	0.278288	0	1.50327	0.617199	0.375916	1	2.43564
159	0.772308	2.00077	0	2	0.278502	0	0.999615	0.408945	0.520559	1	2.44437
160	1	2	0	0	0.333333	0	0	0	1	1	2.44996
161	1	2	0	0	0.333333	0	0	0	1	1	2.44996
162	0.998452	1.68462	0	1	0.372131	0	0.593607	0.23841	0.627869	1	2.48986
163	1	2	0	1	0.333333	0	0.5	0.197618	0.666667	1	2.53014
164	1.00441	1.98843	1	2	0.335604	0.995612	1.00582	0.0040338	0.737709	0.70672	2.53014
165	0.852143	1.8715	1	8	0.312869	1.17351	4.27465	1.22568	0.17408	0.965853	2.53014
166	1.31324	1.17771	0	0	0.527203	0	0	0	1	1	2.53014
167	0.831628	2.09696	15	1	0.283969	18.0369	0.47688	-6.94035	1	7.39165e-08	2.53014	Purifying
168	1	2	0	0	0.333333	0	0	0	1	1	2.53014
169	0.432032	2.06059	1	1	0.173325	2.31464	0.485299	-0.723022	0.969959	0.316608	2.53014
170	0.998965	1.68597	3	2	0.372063	3.00311	1.18626	-0.718084	0.932704	0.270382	2.53014
171	0.996463	1.9998	0	1	0.332568	0	0.500049	0.197637	0.667432	1	2.53014
172	0.998701	2.0013	0	3	0.3329	0	1.49903	0.592468	0.296874	1	2.53014
173	0.99855	2.00145	0	3	0.33285	0	1.49891	0.592424	0.296941	1	2.53014
174	0.80504	1.98464	5	10	0.288578	6.21087	5.03871	-0.46328	0.754481	0.445112	2.53014
175	0.772137	2.00084	1	1	0.278451	1.29511	0.49979	-0.314337	0.922465	0.479367	2.53014
176	1	2	0	0	0.333333	0	0	0	1	1	2.53014
177	0.431968	2.05981	0	1	0.173357	0	0.485482	0.19188	0.826643	1	2.53014
178	1	2	0	0	0.333333	0	0	0	1	1	2.53014
179	1	2	4	0	0.333333	4	0	-1.58094	1	0.0123457	2.53014	Purifying
180	1	2	1	15	0.333333	1	7.5	2.56903	0.0137019	0.998478	2.53014	Diversifying
181	1	2	0	1	0.333333	0	0.5	0.197618	0.666667	1	2.53014
182	0.524087	1.98515	0	24	0.208863	0	12.0898	4.77832	0.0036144	1	2.53014	Diversifying
183	0.560008	2.21075	0	0	0.202113	0	0	0	1	1	2.53014

## Sheet: MEME-X
Codon	α	β1	p1	β+	p+	LRT	p-value	# branches under selection	q	Class
1	0	0	1	0	0	0	1	0	1	Invariable
2	0	0	1	0	0	0	1	0	1	Invariable
3	0	0	1	0	0	0	1	0	1	Invariable
4	1.44	1.08	0.741	2.16	0.259	-0.003	0.667	0	1	Neutral
5	3.376	0.17	0.01	3.611	0.99	0.003	0.653	0	1	Neutral
6	0	0	0	2.072	1	0.867	0.343	2	0.997	Neutral
7	4.227	0	1	0.68	0	0	0.667	0	1	Neutral
8	0	0	0.001	1.615	0.999	1.008	0.316	1	1	Neutral
9	2.458	0	1	0.337	0	0	0.667	0	1	Neutral
10	0	0	1	0	0	0	1	0	1	Invariable
11	0	0	0.01	0.833	0.99	0.813	0.354	1	0.91	Neutral
12	0.001	0	0	4.599	1	3.686	0.075	5	0.441	Diversifying
13	0	0	0.998	0	0.002	0	0.667	0	1	Neutral
14	0	0	1	0	0	0	1	0	1	Invariable
15	1.705	0	1	0.151	0	0	0.667	0	1	Neutral
16	0	0	0.465	1.775	0.535	0.831	0.351	1	1	Neutral
17	0	0	1	0	0	0	1	0	1	Invariable
18	1.637	0	1	0.209	0	0	0.667	0	1	Neutral
19	0	0	1	0	0	0	1	0	1	Invariable
20	0	0	0.531	1.667	0.469	0.813	0.354	1	0.925	Neutral
21	0.001	0	0.491	8.552	0.509	3.837	0.069	3	0.442	Diversifying
22	1.71	0.023	0.031	4.886	0.969	1.01	0.316	4	1	Neutral
23	0	0	1	0	0	0	1	0	1	Invariable
24	0	0	1	0	0	0	1	0	1	Invariable
25	0	0	0.451	1.859	0.549	0.886	0.339	1	1	Neutral
26	0.001	0	0.008	15.987	0.992	13.657	0	12	0.036	Diversifying
27	0	0	0.45	2.757	0.55	1.597	0.227	1	0.852	Neutral
28	0	0	1	0	0	0	1	0	1	Invariable
29	1.659	0.056	0	2.569	1	0.151	0.549	0	1	Neutral
30	0	0	0.532	1.692	0.468	0.822	0.352	1	0.969	Neutral
31	0	0	0.001	9.362	0.999	7.604	0.01	9	0.109	Diversifying
32	0	0	1	0	0	0	1	0	1	Invariable
33	0	0	0.01	1.943	0.99	1.569	0.23	2	0.825	Neutral
34	0	0	0.01	5.128	0.99	4.918	0.039	6	0.319	Diversifying
35	0	0	0.48	9.862	0.52	3.737	0.073	4	0.447	Diversifying
36	0.001	0.001	0.497	31.088	0.503	13.261	0.001	13	0.029	Diversifying
37	9.33	6.437	0.901	8.522	0.099	0	0.667	0	1	Neutral
38	0	0	0	3.701	1	3.018	0.106	4	0.526	Neutral
39	0	0	0	3.34	1	3.252	0.094	4	0.497	Diversifying
40	1.711	0.141	0	4.477	1	0.98	0.321	0	1	Neutral
41	0.002	0.001	0.925	97.404	0.075	8.327	0.007	3	0.088	Diversifying
42	2.051	0.042	0.016	3.883	0.984	0.369	0.468	0	1	Neutral
43	1.637	0	1	0.209	0	0	0.667	0	1	Neutral
44	8.576	6.217	0.88	5.862	0.12	0	0.667	0	1	Neutral
45	0	0	1	0	0	0	1	0	1	Invariable
46	5.897	0.409	0.792	2.671	0.208	0	0.667	0	1	Neutral
47	0	0	0.418	6.394	0.582	2.886	0.113	1	0.529	Neutral
48	0	0	0.001	4.752	0.999	2.111	0.172	8	0.695	Neutral
49	0	0	0	8.9	1	3.964	0.064	10	0.432	Diversifying
50	0	0	0.55	2.393	0.45	0.929	0.331	1	1	Neutral
51	4.165	0	1	0.499	0	0	0.667	0	1	Neutral
52	3.92	0	0.724	60.656	0.276	3.081	0.102	4	0.525	Neutral
53	0.001	0	0.957	23431.3	0.043	17.126	0	1	0.012	Diversifying
54	0	0	1	0	0	0	1	0	1	Invariable
55	3.385	0.229	0.71	2.577	0.29	0	0.667	0	1	Neutral
56	0	0	1	0	0	0	1	0	1	Invariable
57	2.455	0	1	0.359	0	0	0.667	0	1	Neutral
58	0	0	0.01	0.843	0.99	0.82	0.353	1	0.953	Neutral
59	0	0	1	0	0	0	1	0	1	Invariable
60	0	0	0.998	0	0.002	0	0.667	0	1	Neutral
61	0	0	1	0	0	0	1	0	1	Invariable
62	0	0	0	7.742	1	7.315	0.012	5	0.111	Diversifying
63	0	0	0.531	1.414	0.469	0.316	0.485	1	1	Neutral
64	9.199	0.1	0.781	5.569	0.219	0	0.667	0	1	Neutral
65	3.38	2.551	0.996	4.496	0.004	-0.004	0.667	0	1	Neutral
66	0	0	1	0	0	0	1	0	1	Invariable
67	4.981	0	1	0.597	0	0	0.667	0	1	Neutral
68	0	0	1	0	0	0	1	0	1	Invariable
69	0	0	1	0	0	0	1	0	1	Invariable
70	0	0	1	0	0	0	1	0	1	Invariable
71	0	0	1	0	0	0	1	0	1	Invariable
72	0	0	0.55	1.894	0.45	0.901	0.336	1	1	Neutral
73	0	0	1	0	0	0	1	0	1	Invariable
74	0	0	1	0	0	0	1	0	1	Invariable
75	0	0	1	0.014	0	0	0.667	0	1	Neutral
76	0	0	1	0	0	0	1	0	1	Invariable
77	3.368	0	1	0.23	0	0	0.667	0	1	Neutral
78	0	0	0	6.438	1	5.955	0.023	7	0.209	Diversifying
79	0.338	0.02	0.008	1.499	0.992	0.017	0.632	0	1	Neutral
80	15.809	0	1	1.443	0	0	0.667	0	1	Neutral
81	1.661	0	1	0.286	0	0	0.667	0	1	Neutral
82	0	0	0.513	2.646	0.487	1.334	0.263	2	0.899	Neutral
83	0	0	0.039	1.056	0.961	0.824	0.352	1	0.986	Neutral
84	0	0	1	0	0	0	1	0	1	Invariable
85	0	0	0.008	2.026	0.992	1.898	0.192	2	0.76	Neutral
86	8.595	0.75	0.887	1.383	0.113	0	0.667	0	1	Neutral
87	17.565	5.312	0.734	5.653	0.266	0	0.667	0	1	Neutral
88	9.921	2.805	0.786	3.444	0.214	0	0.667	0	1	Neutral
89	8.155	0	0.786	5.793	0.214	0	0.667	0	1	Neutral
90	1.108	0	1	0.08	0	0	0.667	0	0.997	Neutral
91	0.001	0	0.491	4.146	0.509	2.767	0.121	2	0.547	Neutral
92	0.002	0.001	0.837	84.359	0.163	8.169	0.007	8	0.088	Diversifying
93	1.273	0.391	0.94	58.383	0.06	4.191	0.057	1	0.42	Diversifying
94	3.378	0.893	0.777	35.472	0.223	2.901	0.113	1	0.542	Neutral
95	27.054	3.065	0.796	3.815	0.204	0	0.667	0	0.987	Neutral
96	20.652	0.791	0.892	1.468	0.108	0	0.667	0	0.978	Neutral
97	0	0	0.79	3490.13	0.21	9.795	0.003	1	0.05	Diversifying
98	0.001	0	0.619	24.714	0.381	8.915	0.005	10	0.071	Diversifying
99	1.122	0	1	0.383	0	0	0.667	0	0.969	Neutral
100	10.277	0.797	0.891	1.463	0.109	0	0.667	0	0.96	Neutral
101	19.133	0.629	0.004	5.115	0.996	0	0.667	0	0.951	Neutral
102	2.263	0	1	0.309	0	0	0.667	0	0.942	Neutral
103	15.869	0	0.382	87.291	0.618	1.432	0.249	6	0.87	Neutral
104	0.773	0.367	0.885	1152.92	0.115	11.55	0.001	1	0.041	Diversifying
105	0.017	0.008	0.862	72.143	0.138	4.848	0.041	10	0.314	Diversifying
106	0	0	0.001	2.616	0.999	2.658	0.128	4	0.563	Neutral
107	0.027	0.013	0.885	74.599	0.115	3.557	0.08	4	0.455	Diversifying
108	1.923	0	0.883	8914.65	0.117	9.92	0.003	1	0.052	Diversifying
109	0.001	0	0.84	32.668	0.16	5.161	0.035	6	0.297	Diversifying
110	3.065	0.09	0.002	6.408	0.998	0.608	0.401	0	0.997	Neutral
111	4.244	0	1	0.682	0	0	0.667	0	0.933	Neutral
112	0	0	0.01	0.631	0.99	0.58	0.408	1	0.983	Neutral
113	2.946	0	0.774	127.489	0.226	7.364	0.011	4	0.115	Diversifying
114	0	0	0.469	3.754	0.531	0.805	0.356	3	0.899	Neutral
115	0	0	1	0	0	0	1	0	1	Invariable
116	12.124	0	1	2.404	0	0	0.667	0	0.925	Neutral
117	0	0	1	0	0	0	1	0	1	Invariable
118	8.612	4.31	0.412	57.728	0.588	0.374	0.466	1	1	Neutral
119	0.001	0	0.491	2.461	0.509	0.536	0.42	2	0.995	Neutral
120	0	0	1	0	0	0	1	0	1	Invariable
121	0	0	0.55	1.448	0.45	0.431	0.449	1	1	Neutral
122	0	0	1	0	0	0	1	0	1	Invariable
123	7.249	1.487	0.448	2.983	0.552	0	0.667	0	0.917	Neutral
124	6.113	0	1	0.589	0	0	0.667	0	0.909	Neutral
125	0	0	0.01	0.724	0.99	0.43	0.449	1	1	Neutral
126	3.043	0	1	0.49	0	0	0.667	0	0.901	Neutral
127	16.121	0	0.51	42.862	0.49	1.665	0.219	14	0.841	Neutral
128	0	0	0.506	4.984	0.494	2.438	0.144	3	0.616	Neutral
129	0.03	0.016	0.957	266.697	0.043	10.382	0.002	1	0.053	Diversifying
130	0.001	0	0.001	7.736	0.999	3.321	0.09	9	0.496	Diversifying
131	5.233	1.663	0.642	47.494	0.358	4.102	0.06	0	0.42	Diversifying
132	2.951	0.061	0.016	3.882	0.984	0.066	0.594	0	1	Neutral
133	3.449	0.077	0.681	6.502	0.319	-0.007	0.667	0	0.893	Neutral
134	8.512	0	0.799	5.439	0.201	0	0.667	0	0.885	Neutral
135	0	0	0.01	1.378	0.99	1.591	0.228	1	0.835	Neutral
136	0	0	1	0	0	0	1	0	1	Invariable
137	0	0	0.01	1	0.99	0.581	0.408	1	0.997	Neutral
138	0	0	0.549	1.579	0.451	0.813	0.354	1	0.941	Neutral
139	0	0	1	0.002	0	0	0.667	0	0.877	Neutral
140	0	0	1	0.016	0	0	0.667	0	0.87	Neutral
141	0	0	0.957	375.292	0.043	10.196	0.003	1	0.051	Diversifying
142	0	0	1	0	0	0	1	0	1	Invariable
143	12.195	1.597	0.742	3.593	0.258	0	0.667	0	0.863	Neutral
144	2.066	0.852	0.902	296.606	0.098	12.03	0.001	8	0.041	Diversifying
145	4.56	0.085	0.7	5.45	0.3	0	0.662	0	1	Neutral
146	3.442	0.095	0.003	4.187	0.997	0.057	0.6	0	1	Neutral
147	3.437	2.464	0.896	4.334	0.104	0	0.667	0	0.856	Neutral
148	12.594	0	0.608	98.817	0.392	2.303	0.155	5	0.644	Neutral
149	0.007	0.003	0.91	77.488	0.09	10.875	0.002	6	0.048	Diversifying
150	0	0	0.01	0.776	0.99	0.465	0.439	1	1	Neutral
151	0	0	0.01	2.14	0.99	0.931	0.33	3	1	Neutral
152	0	0	1	0	0	0	1	0	1	Invariable
153	0	0	1	0.014	0	0	0.667	0	0.848	Neutral
154	0	0	1	0	0	0	1	0	1	Invariable

## Sheet: FUBAR-X
Site	α	β	β-α	Prob[α>β]	Prob[α<β]	BayesFactor[α<β]	Class
1	3.135	0.144	-2.992	0.798	0.129	0.17
2	0.329	0.251	-0.078	0.525	0.366	0.66
3	0.329	0.251	-0.078	0.525	0.366	0.66
4	0.603	0.57	-0.032	0.485	0.44	0.897
5	0.947	1.11	0.162	0.277	0.626	1.91
6	0.493	0.715	0.222	0.26	0.683	2.462
7	0.985	0.274	-0.711	0.845	0.118	0.153
8	0.434	0.648	0.214	0.248	0.696	2.615
9	0.743	0.297	-0.446	0.83	0.13	0.171
10	0.395	0.174	-0.221	0.655	0.239	0.36
11	0.344	0.478	0.134	0.311	0.621	1.873
12	0.383	1.473	1.09	0.053	0.918	12.768	Diversifying
13	0.306	0.274	-0.032	0.482	0.409	0.79
14	0.441	0.164	-0.277	0.69	0.211	0.305
15	0.621	0.27	-0.351	0.781	0.17	0.233
16	0.345	0.485	0.14	0.306	0.626	1.913
17	0.402	0.252	-0.15	0.583	0.321	0.54
18	0.614	0.244	-0.37	0.803	0.15	0.201
19	0.328	0.239	-0.089	0.536	0.353	0.625
20	0.342	0.478	0.136	0.308	0.623	1.892
21	0.354	1.257	0.903	0.066	0.904	10.811	Diversifying
22	0.67	1.479	0.81	0.141	0.79	4.308
23	0.329	0.251	-0.078	0.525	0.366	0.66
24	0.392	0.154	-0.238	0.673	0.218	0.319
25	0.343	0.506	0.163	0.291	0.644	2.063
26	0.386	7.032	6.646	0	1	5487.73	Diversifying
27	0.282	0.595	0.312	0.192	0.754	3.498
28	0.238	0.348	0.11	0.352	0.54	1.342
29	0.652	0.819	0.167	0.305	0.617	1.841
30	0.343	0.484	0.142	0.305	0.628	1.926
31	0.371	3.063	2.692	0	0.99	112.96	Diversifying
32	0.355	0.279	-0.076	0.523	0.377	0.692
33	0.38	0.696	0.316	0.202	0.747	3.372
34	0.352	1.861	1.509	0.025	0.956	24.966	Diversifying
35	0.382	1.5	1.118	0.06	0.91	11.612	Diversifying
36	0.366	6.424	6.058	0	0.999	1207.37	Diversifying
37	3.241	2.577	-0.664	0.229	0.013	0.015
38	0.384	1.114	0.729	0.089	0.875	8.017
39	0.355	1	0.645	0.087	0.879	8.266
40	0.669	1.432	0.764	0.13	0.8	4.57
41	0.357	1.14	0.782	0.076	0.892	9.472
42	0.72	1.149	0.429	0.215	0.704	2.724
43	0.623	0.251	-0.373	0.8	0.153	0.206
44	3.158	2.445	-0.713	0.284	0.085	0.106
45	0.329	0.257	-0.073	0.521	0.372	0.676
46	1.945	0.506	-1.439	0.936	0.041	0.048	Purifying
47	0.354	0.923	0.57	0.111	0.851	6.506
48	0.516	1.765	1.249	0.047	0.907	11.17	Diversifying
49	0.533	2.842	2.309	0.003	0.952	22.854	Diversifying
50	0.374	0.566	0.191	0.283	0.655	2.171
51	1.042	0.308	-0.734	0.874	0.095	0.119
52	1.067	0.852	-0.215	0.403	0.514	1.206
53	0.648	0.661	0.013	0.421	0.502	1.15
54	0.328	0.238	-0.09	0.537	0.352	0.622
55	0.927	0.515	-0.412	0.717	0.222	0.326
56	0.326	0.239	-0.087	0.534	0.355	0.629
57	0.753	0.313	-0.44	0.82	0.139	0.184
58	0.342	0.485	0.142	0.304	0.628	1.931
59	0.324	0.217	-0.107	0.554	0.331	0.565
60	0.328	0.257	-0.071	0.519	0.373	0.681
61	0.402	0.252	-0.15	0.583	0.321	0.54
62	0.337	2.756	2.419	0.002	0.992	135.628	Diversifying
63	0.477	0.447	-0.029	0.432	0.499	1.137
64	3.189	0.642	-2.547	0.977	0.002	0.003	Purifying
65	0.963	0.873	-0.09	0.449	0.454	0.948
66	0.327	0.251	-0.076	0.523	0.368	0.665
67	1.464	0.335	-1.129	0.933	0.045	0.054	Purifying
68	0.351	0.218	-0.133	0.577	0.314	0.524
69	0.402	0.252	-0.15	0.583	0.321	0.54
70	0.267	0.248	-0.019	0.464	0.413	0.805
71	0.327	0.222	-0.106	0.552	0.334	0.574
72	0.343	0.509	0.166	0.289	0.646	2.082
73	0.445	0.197	-0.249	0.66	0.244	0.37
74	0.322	0.176	-0.146	0.595	0.283	0.451
75	0.328	0.239	-0.09	0.537	0.353	0.623
76	0.267	0.248	-0.019	0.464	0.413	0.805
77	0.897	0.263	-0.635	0.886	0.084	0.105
78	0.346	2.442	2.096	0.007	0.982	62.12	Diversifying
79	2.492	0.63	-1.862	0.451	0.495	1.12
80	5.988	0.239	-5.749	0.999	0	0	Purifying
81	0.613	0.185	-0.428	0.858	0.101	0.129
82	0.347	0.575	0.228	0.236	0.707	2.754
83	0.373	0.534	0.161	0.3	0.636	1.997
84	0.435	0.121	-0.314	0.731	0.164	0.224
85	0.351	0.71	0.359	0.177	0.775	3.939
86	2.945	0.512	-2.433	0.978	0.013	0.015	Purifying
87	6.469	2.072	-4.398	0.862	0.006	0.007
88	3.18	0.92	-2.259	0.819	0.119	0.154
89	2.758	0.616	-2.142	0.951	0.024	0.028	Purifying
90	0.528	0.226	-0.302	0.782	0.164	0.224
91	0.288	0.704	0.416	0.118	0.844	6.166
92	0.338	2.872	2.534	0.001	0.993	152.303	Diversifying
93	0.651	0.68	0.029	0.409	0.513	1.205
94	1.35	2.784	1.434	0.029	0.731	3.112
95	10.2	1.015	-9.185	0.999	0	0	Purifying
96	7.383	0.536	-6.846	1	0	0	Purifying
97	0.651	0.585	-0.066	0.488	0.435	0.88
98	0.351	2.893	2.542	0	0.992	149.972	Diversifying
99	0.532	0.31	-0.222	0.698	0.242	0.366
100	3.888	0.523	-3.365	0.993	0.003	0.003	Purifying
101	7.138	1.981	-5.157	0.994	0	0	Purifying
102	0.72	0.317	-0.403	0.807	0.15	0.202
103	7.024	4.697	-2.326	0.541	0.01	0.011
104	0.55	0.823	0.273	0.272	0.659	2.207
105	1.482	2.507	1.025	0.1	0.784	4.137
106	0.355	0.832	0.477	0.112	0.849	6.407
107	2.168	2.197	0.029	0.165	0.73	3.083
108	1.023	0.583	-0.44	0.685	0.248	0.377
109	0.442	1.275	0.832	0.066	0.895	9.731
110	1.026	2.684	1.658	0.019	0.827	5.45
111	0.968	0.207	-0.76	0.891	0.078	0.097
112	0.356	0.413	0.058	0.369	0.556	1.431
113	1.175	0.831	-0.344	0.468	0.449	0.932
114	0.495	0.678	0.183	0.264	0.679	2.416
115	0.402	0.252	-0.15	0.583	0.321	0.54
116	5.078	0.32	-4.757	1	0	0	Purifying
117	0.399	0.21	-0.189	0.621	0.278	0.44
118	3.166	2.73	-0.436	0.206	0.217	0.317
119	0.487	0.55	0.063	0.351	0.586	1.616
120	3.333	0.302	-3.031	0.692	0.243	0.367
121	0.424	0.446	0.022	0.4	0.529	1.283
122	0.399	0.195	-0.204	0.636	0.262	0.405
123	2.448	0.848	-1.599	0.863	0.059	0.071
124	1.666	0.322	-1.344	0.937	0.044	0.053	Purifying
125	0.424	0.447	0.023	0.399	0.53	1.288
126	0.794	0.208	-0.586	0.874	0.091	0.115
127	6.957	7.125	0.168	0.006	0.05	0.06
128	0.345	0.784	0.439	0.132	0.827	5.462
129	0.349	0.674	0.325	0.188	0.762	3.66
130	0.535	2.802	2.266	0.003	0.951	22.282	Diversifying
131	1.512	6.927	5.415	0.001	0.954	23.925	Diversifying
132	0.883	1.227	0.345	0.231	0.671	2.33
133	0.98	0.736	-0.244	0.589	0.322	0.543
134	2.909	0.576	-2.333	0.987	0.003	0.003	Purifying
135	0.283	0.595	0.312	0.192	0.753	3.489
136	0.329	0.279	-0.05	0.5	0.396	0.748
137	0.428	0.527	0.098	0.345	0.589	1.639
138	0.332	0.47	0.137	0.305	0.626	1.911
139	0.393	0.154	-0.239	0.674	0.217	0.317
140	0.389	0.122	-0.267	0.706	0.18	0.251
141	0.354	0.799	0.446	0.155	0.8	4.567
142	0.328	0.257	-0.071	0.518	0.374	0.682
143	4.368	0.761	-3.607	0.952	0.022	0.026	Purifying
144	0.765	4.818	4.053	0	0.974	42.252	Diversifying
145	1.383	0.664	-0.719	0.769	0.163	0.223
146	1.013	1.249	0.236	0.326	0.544	1.365
147	0.979	0.815	-0.164	0.517	0.382	0.707
148	4.576	2.712	-1.864	0.47	0.102	0.129
149	0.502	1.113	0.611	0.091	0.862	7.165
150	0.424	0.468	0.044	0.384	0.547	1.38
151	0.499	0.744	0.246	0.232	0.713	2.839
152	0.322	0.176	-0.146	0.594	0.283	0.452
153	0.329	0.239	-0.09	0.537	0.353	0.623
154	0.327	0.252	-0.076	0.523	0.368	0.666

## Sheet: SLAC-X
Site	ES	EN	S	N	P[S]	dS	dN	dN-dS	P [dN/dS > 1]	P [dN/dS < 1]	Total branch length	Class
1	0	3	0	0	0		0		1	1	1.42323
2	1	2	0	0	0.333333	0	0	0	1	1	1.42323
3	1	2	0	0	0.333333	0	0	0	1	1	1.42323
4	1.39598	1.60214	1	1	0.465618	0.716345	0.624165	-0.0647681	0.7832	0.714435	1.42323
5	0.616445	2.2714	1	6	0.213462	1.62221	2.64154	0.716212	0.540008	0.813775	1.42323
6	0.481677	2.12069	0	2	0.185092	0	0.943091	0.66264	0.664075	1	1.42323
7	0.479869	2.1214	1	0	0.184475	2.0839	0	-1.4642	1	0.184475	1.42323
8	0.409339	2.16124	0	3	0.15924	0	1.38809	0.975309	0.594314	1	1.42323
9	1.47706	1.52056	2	0	0.492744	1.35404	0	-0.951383	1	0.242797	1.42323
10	0.59933	2.40067	0	0	0.199777	0	0	0	1	1	1.42323
11	1	2	0	1	0.333333	0	0.5	0.351313	0.666667	1	1.42323
12	0.998836	2.00056	0	5	0.333012	0	2.4993	1.75607	0.132005	1	1.42323
13	1.39898	1.60102	0	0	0.466326	0	0	0	1	1	1.42323
14	0.479687	2.52031	0	0	0.159896	0	0	0	1	1	1.42323
15	1	2	1	0	0.333333	1	0	-0.702626	1	0.333333	1.42323
16	1	2	0	1	0.333333	0	0.5	0.351313	0.666667	1	1.42323
17	0.59933	2.16337	0	0	0.216936	0	0	0	1	1	1.42323
18	1.01226	1.59012	1	0	0.388975	0.987884	0	-0.694113	1	0.388975	1.42323
19	1	2	0	0	0.333333	0	0	0	1	1	1.42323
20	1	2	0	1	0.333333	0	0.5	0.351313	0.666667	1	1.42323
21	0.994547	2.00545	0	4	0.331516	0	1.99456	1.40143	0.199694	1	1.42323
22	0.990472	2.00496	1	4	0.330661	1.00962	1.99505	0.692392	0.466194	0.865652	1.42323
23	1	2	0	0	0.333333	0	0	0	1	1	1.42323
24	0.409339	2.39261	0	0	0.146091	0	0	0	1	1	1.42323
25	1	2	0	1	0.333333	0	0.5	0.351313	0.666667	1	1.42323
26	0.903758	2.08946	0	18	0.301936	0	8.61468	6.0529	0.00154924	1	1.42323	Diversifying
27	1.00061	1.80091	0	1	0.357166	0	0.555274	0.39015	0.642834	1	1.42323
28	1.39898	1.12133	0	0	0.555081	0	0	0	1	1	1.42323
29	1	2	1	3	0.333333	1	1.5	0.351313	0.592593	0.802469	1.42323
30	0.998027	2.00197	0	1	0.332676	0	0.499507	0.350967	0.667324	1	1.42323
31	0.998257	1.86968	0	10	0.348075	0	5.34851	3.758	0.0138668	1	1.42323	Diversifying
32	1	2	0	0	0.333333	0	0	0	1	1	1.42323
33	1	1.81756	0	2	0.354917	0	1.10038	0.773152	0.416132	1	1.42323
34	0.991158	2.00884	0	6	0.330386	0	2.9868	2.0986	0.0901461	1	1.42323	Diversifying
35	1.0001	1.9999	0	4	0.333366	0	2.0001	1.40532	0.197492	1	1.42323
36	0.998173	2.00183	0	13	0.332724	0	6.49407	4.5629	0.00519958	1	1.42323	Diversifying
37	1.17482	1.82082	9	7	0.392176	7.66074	3.84441	-2.68145	0.948976	0.127973	1.42323
38	1	1.87384	0	4	0.347967	0	2.13466	1.49987	0.18075	1	1.42323
39	1	2	0	4	0.333333	0	2	1.40525	0.197531	1	1.42323
40	0.99725	2.00275	1	5	0.332417	1.00276	2.49657	1.04959	0.352979	0.911482	1.42323
41	0.996843	2.00316	0	4	0.332281	0	1.99685	1.40304	0.198781	1	1.42323
42	1	1.93173	1	4	0.341095	1	2.07068	0.752287	0.445665	0.875802	1.42323
43	1	2	1	0	0.333333	1	0	-0.702626	1	0.333333	1.42323
44	1	2	5	6	0.333333	5	3	-1.40525	0.877915	0.288997	1.42323
45	1	2	0	0	0.333333	0	0	0	1	1	1.42323
46	0.998199	2.00034	5	1	0.332895	5.00902	0.499915	-3.16821	0.998639	0.0177248	1.42323	Purifying
47	1	2	0	4	0.333333	0	2	1.40525	0.197531	1	1.42323
48	0.479687	2.51873	0	8	0.15998	0	3.17621	2.23169	0.247922	1	1.42323
49	0.479687	2.51952	0	17	0.159938	0	6.74732	4.74084	0.0516764	1	1.42323	Diversifying
50	1.00061	1.99939	0	1	0.333537	0	0.500152	0.35142	0.666463	1	1.42323
51	1	1.60347	2	0	0.384103	2	0	-1.40525	1	0.147535	1.42323
52	0.484102	2.50507	1	5	0.161952	2.06568	1.99595	-0.0489931	0.74811	0.653571	1.42323
53	0.999293	2.00071	1	2	0.333098	1.00071	0.999647	-0.000745237	0.741055	0.703389	1.42323
54	1	2	0	0	0.333333	0	0	0	1	1	1.42323
55	1.00766	1.59426	2	1	0.387275	1.9848	0.627252	-0.95385	0.941916	0.333778	1.42323
56	1	2	0	0	0.333333	0	0	0	1	1	1.42323
57	1	1.85944	2	0	0.349719	2	0	-1.40525	1	0.122303	1.42323
58	1	2	0	1	0.333333	0	0.5	0.351313	0.666667	1	1.42323
59	1	2	0	0	0.333333	0	0	0	1	1	1.42323
60	1	2	0	0	0.333333	0	0	0	1	1	1.42323
61	0.59933	2.16337	0	0	0.216936	0	0	0	1	1	1.42323
62	1	2	0	8	0.333333	0	4	2.8105	0.0390184	1	1.42323	Diversifying
63	0.479687	2.51952	0	1	0.159938	0	0.396901	0.278873	0.840062	1	1.42323
64	1	1.48419	8	1	0.402546	8	0.673768	-5.1476	0.999722	0.00398494	1.42323	Purifying
65	1	1.99881	2	3	0.333465	2	1.50089	-0.350686	0.789928	0.539356	1.42323
66	1	2	0	0	0.333333	0	0	0	1	1	1.42323
67	1	1.86026	5	0	0.349618	5	0	-3.51313	1	0.00522362	1.42323	Purifying
68	1	2	0	0	0.333333	0	0	0	1	1	1.42323
69	0.59933	2.16337	0	0	0.216936	0	0	0	1	1	1.42323
70	1	2	0	0	0.333333	0	0	0	1	1	1.42323
71	1	2	0	0	0.333333	0	0	0	1	1	1.42323
72	1	2	0	1	0.333333	0	0.5	0.351313	0.666667	1	1.42323
73	0.479687	2.52031	0	0	0.159896	0	0	0	1	1	1.42323
74	1	2	0	0	0.333333	0	0	0	1	1	1.42323
75	1	2	0	0	0.333333	0	0	0	1	1	1.42323
76	1	2	0	0	0.333333	0	0	0	1	1	1.42323
77	1.00705	1.98448	2	0	0.336633	1.98601	0	-1.39542	1	0.113321	1.42323
78	0.973253	2.02675	0	7	0.324418	0	3.45381	2.42674	0.0642315	1	1.42323	Diversifying
79	0.0167651	2.98323	0	3	0.00558837	0	1.00562	0.706574	0.983328	1	1.42323
80	0.614619	2.18733	5	0	0.219354	8.13512	0	-5.71594	1	0.000507846	1.42323	Purifying
81	1	2	1	0	0.333333	1	0	-0.702626	1	0.333333	1.42323
82	1	2	0	2	0.333333	0	1	0.702626	0.444444	1	1.42323
83	0.99772	2.00228	0	1	0.332573	0	0.499431	0.350913	0.667427	1	1.42323
84	0.479687	2.52031	0	0	0.159896	0	0	0	1	1	1.42323
85	1	2	0	2	0.333333	0	1	0.702626	0.444444	1	1.42323
86	0.997573	2.00243	5	1	0.332524	5.01216	0.499394	-3.17079	0.998648	0.0176337	1.42323	Purifying
87	0.395882	1.60024	5	4	0.198325	12.63	2.49962	-7.11788	0.997069	0.0188987	1.42323	Purifying
88	0.568305	2.4306	3	5	0.189504	5.27886	2.0571	-2.26369	0.952847	0.180443	1.42323
89	1.2531	1.54893	5	1	0.447212	3.99009	0.645606	-2.34992	0.992	0.0673302	1.42323	Purifying
90	1	2	1	0	0.333333	1	0	-0.702626	1	0.333333	1.42323
91	0.994381	2.00518	0	3	0.331508	0	1.49612	1.05121	0.298736	1	1.42323
92	0.999816	2.00018	0	8	0.333272	0	3.99963	2.81024	0.0390471	1	1.42323	Diversifying
93	1.00025	1.60232	1	2	0.384332	0.999749	1.24819	0.17456	0.670408	0.766632	1.42323
94	0.600794	2.37373	1.5	12.5	0.20198	2.4967	5.26598	1.94577	0.316829	0.882256	1.42323
95	0.594571	2.22026	8	6	0.211228	13.4551	2.70238	-7.55512	0.999413	0.00345328	1.42323	Purifying
96	1.12499	1.8724	14	1	0.375324	12.4445	0.534073	-8.36857	1	1.07272e-05	1.42323	Purifying
97	0.999369	2.00063	1	2	0.333123	1.00063	0.999685	-0.000665266	0.741021	0.703423	1.42323
98	0.956255	2.04164	0	18	0.318975	0	8.81644	6.19465	0.000992957	1	1.42323	Diversifying
99	1	1.80286	1	0	0.356779	1	0	-0.702626	1	0.356779	1.42323
100	1.00614	1.99386	6	1	0.335382	5.96336	0.501541	-3.83761	0.999523	0.00709801	1.42323	Purifying
101	1.00116	1.50923	16	4	0.398806	15.9815	2.65036	-9.36681	0.999955	0.000304388	1.42323	Purifying
102	1	1.81117	2	0	0.355724	2	0	-1.40525	1	0.12654	1.42323
103	1.15877	1.71752	11.5	10.5	0.40287	9.92429	6.11347	-2.67758	0.907622	0.181523	1.42323
104	1	1.48292	1	2	0.402752	0.999996	1.34869	0.244999	0.644033	0.786958	1.42323
105	0.076545	2.92151	0	11	0.0255315	0	3.76517	2.64551	0.752395	1	1.42323
106	1	2	0	4	0.333333	0	2	1.40525	0.197531	1	1.42323
107	0.0258284	1.76295	0	5	0.0144391	0	2.83616	1.99276	0.929859	1	1.42323
108	0.875807	2.12419	2	2	0.291936	2.28361	0.941534	-0.942975	0.922268	0.334104	1.42323
109	0.428455	2.37728	0	7	0.152707	0	2.94454	2.06891	0.313498	1	1.42323
110	0.42677	2.39703	1	11	0.151133	2.34318	4.58901	1.57798	0.439055	0.860017	1.42323
111	0.479778	2	1	0	0.193476	2.0843	0	-1.46448	1	0.193476	1.42323
112	0.877133	2.12287	0	1	0.292378	0	0.471061	0.33098	0.707622	1	1.42323
113	0.422157	2.39158	1.5	5.5	0.150034	3.55318	2.29973	-0.880706	0.821341	0.481512	1.42323
114	0.479794	2.51747	0	3	0.160077	0	1.19167	0.837299	0.592541	1	1.42323
115	0.59933	2.16337	0	0	0.216936	0	0	0	1	1	1.42323
116	1	2	10	0	0.333333	10	0	-7.02626	1	1.69351e-05	1.42323	Purifying
117	0.59933	2.40067	0	0	0.199777	0	0	0	1	1	1.42323
118	0.564145	2.25359	3	12	0.200212	5.31778	5.32484	0.00496131	0.647365	0.602773	1.42323
119	0.479686	2.51986	0	2	0.159919	0	0.793694	0.55767	0.705735	1	1.42323
120	0	1.76367	0	0	0		0		1	1	1.42323
121	0.618166	2.18379	0	1	0.22062	0	0.45792	0.321746	0.77938	1	1.42323
122	0.618166	2.18378	0	0	0.22062	0	0	0	1	1	1.42323
123	1.33179	1.53518	5	2	0.464529	3.75435	1.30278	-1.72253	0.95767	0.172574	1.42323
124	1	2	3	0	0.333333	3	0	-2.10788	1	0.037037	1.42323	Purifying
125	0.618166	2.18185	0	1	0.220772	0	0.458327	0.322032	0.779228	1	1.42323
126	0.617541	2.18441	1	0	0.220397	1.61933	0	-1.14207	1	0.220397	1.41788
127	0.865683	2.12868	8	28	0.289105	9.24126	13.1537	2.75418	0.246048	0.858634	1.42056
128	1.01218	1.97728	0	3	0.338584	0	1.51724	1.06806	0.289351	1	1.42056
129	1.00672	1.58938	0	2	0.387781	0	1.25835	0.885815	0.374812	1	1.42056
130	0.436353	2.42354	0	14	0.152577	0	5.77668	4.06649	0.0984929	1	1.42056	Diversifying
131	0.960331	2.03403	3	17	0.320713	3.12392	8.3578	3.68439	0.0756021	0.976898	1.42056	Diversifying
132	0.597838	2.3747	1	5	0.201121	1.67269	2.10553	0.304697	0.652606	0.740052	1.42056
133	0.998146	1.99423	3	2	0.333563	3.00557	1.00289	-1.40979	0.954619	0.210217	1.42056
134	1.28626	1.54932	8	1	0.453615	6.21957	0.645445	-3.92391	0.999187	0.00962856	1.42056	Purifying
135	0.997538	1.79916	0	1	0.356684	0	0.555814	0.391265	0.643316	1	1.42056
136	0.99812	1.99624	0	0	0.333333	0	0	0	1	1	1.42056
137	0.595903	2.15777	0	1	0.216403	0	0.463441	0.32624	0.783597	1	1.42056
138	1.01611	1.9781	0	1	0.339359	0	0.505535	0.355872	0.660641	1	1.42056
139	0.598203	2.39616	0	0	0.199777	0	0	0	1	1	1.42056
140	0.40857	2.39565	0	0	0.145698	0	0	0	1	1	1.42056
141	1.20963	1.54875	0	2	0.438529	0	1.29136	0.909056	0.31525	1	1.42056
142	0.99812	1.99624	0	0	0.333333	0	0	0	1	1	1.42056
143	0.599451	2.15693	4	2	0.217477	6.67277	0.927242	-4.04457	0.99761	0.0229366	1.42056	Purifying
144	0.997221	1.49455	2	9	0.400206	2.00557	6.02188	2.82728	0.118643	0.969858	1.42056
145	0.998114	1.99583	4	2	0.333377	4.00756	1.00209	-2.12241	0.982156	0.100181	1.41606
146	0.996756	1.99713	3	4	0.332931	3.00976	2.00287	-0.711047	0.827321	0.428427	1.41606
147	0.998114	1.99463	3	3	0.333511	3.00567	1.50404	-1.06043	0.899687	0.319967	1.41606
148	0.489411	2.11623	3	7	0.187827	6.12982	3.30777	-1.99289	0.899577	0.285774	1.41606
149	0.486619	2.50547	0	8	0.162635	0	3.19301	2.24772	0.241723	1	1.42056
150	0.598931	2.39543	0	1	0.20002	0	0.417462	0.293872	0.79998	1	1.42056
151	0.482903	2.50938	0	3	0.161383	0	1.19552	0.841583	0.589781	1	1.42056
152	0.99812	1.99624	0	0	0.333333	0	0	0	1	1	1.42056
153	0.99812	1.99624	0	0	0.333333	0	0	0	1	1	1.42056
154	0.99812	1.99624	0	0	0.333333	0	0	0	1	1	1.42056

## Sheet: MEME-P
Codon	α	β1	p1	β+	p+	LRT	p-value	# branches under selection	q	Class
1	0	0	1	0	0	0	1	0	1	Invariable
2	0	0	1	0	0	0	1	0	1	Invariable
3	2.586	0	1	0.352	0	0	0.667	0	1	Neutral
4	5.111	0	1	0.508	0	0	0.667	0	1	Neutral
5	0.041	0.025	0.958	500.996	0.042	9.872	0.003	1	0.115	Diversifying
6	1.728	0.087	0.01	3.697	0.99	0.484	0.434	0	1	Neutral
7	0.017	0.007	0.936	213.947	0.064	19.179	0	4	0.012	Diversifying
8	0	0	0.011	1.104	0.989	0.411	0.455	1	1	Neutral
9	0.001	0	0.491	7.8	0.509	3.508	0.082	3	0.862	Diversifying
10	10.24	0.517	0.871	2.385	0.129	0	0.667	0	1	Neutral
11	19.148	4.805	0.633	6.189	0.367	0	0.667	0	1	Neutral
12	3.052	0	0.61	322.494	0.39	7.088	0.013	1	0.279	Diversifying
13	22.393	0.999	0.852	4.86	0.148	0	0.667	0	1	Neutral
14	0	0	1	0	0	0	1	0	1	Invariable
15	5.678	4.614	0.526	5.852	0.474	-0.006	0.667	0	1	Neutral
16	0.005	0.003	0.674	60.411	0.326	7.81	0.009	15	0.215	Diversifying
17	0.001	0	0.006	5.487	0.994	2.624	0.13	6	1	Neutral
18	1.718	1.038	0.847	1.546	0.153	0	0.667	0	1	Neutral
19	28.541	0	0.866	7.056	0.134	0	0.667	0	1	Neutral
20	7.58	0	0.737	10.303	0.263	0.009	0.642	2	1	Neutral
21	7.844	0.07	0.764	6.742	0.236	0	0.667	0	1	Neutral
22	0	0	0.01	1.691	0.99	0.886	0.339	2	1	Neutral
23	0	0	0.02	4.383	0.98	2.248	0.159	4	1	Neutral
24	0	0	0.01	2.546	0.99	1.33	0.263	2	1	Neutral
25	0	0	1	0	0	0	0.667	0	1	Neutral
26	3.018	0	1	0.24	0	0	0.667	0	1	Neutral
27	0	0	1	0	0	0	0.667	0	1	Neutral
28	4.848	0	0.749	5.673	0.251	0.004	0.652	1	1	Neutral
29	3.642	0.066	0.686	6.974	0.314	0.005	0.648	2	1	Neutral
30	0.016	0.009	0.5	10.442	0.5	1.906	0.192	5	1	Neutral
31	0	0	1	0	0	0	1	0	1	Invariable
32	0.002	0.001	0.459	16.317	0.541	4.012	0.063	4	0.697	Diversifying
33	4.851	0	1	0.437	0	0	0.667	0	1	Neutral
34	0	0	0.55	1.517	0.45	0.261	0.505	1	1	Neutral
35	0	0	0.507	10.867	0.493	3.57	0.079	5	0.845	Diversifying
36	9.936	0	1	0.758	0	0	0.667	0	1	Neutral
37	4.784	0.849	0.81	2.797	0.19	0	0.667	0	1	Neutral
38	1.802	0.025	0.708	3.719	0.292	0.004	0.651	1	1	Neutral
39	3.083	0.091	0	12.126	1	2.641	0.129	7	1	Neutral
40	0	0	0.01	0.837	0.99	0.281	0.497	1	1	Neutral
41	2.413	0	1	0.379	0	0	0.667	0	1	Neutral
42	0	0	1	0	0	0	1	0	1	Invariable
43	0	0	1	0	0	0	1	0	1	Invariable
44	3.919	1.42	0.569	38.095	0.431	2.623	0.13	1	1	Neutral
45	3.085	0.08	0.003	8.176	0.997	1.069	0.305	0	1	Neutral
46	4.868	0	1	0.424	0	0	0.667	0	1	Neutral
47	0	0	0.001	20.925	0.999	7.048	0.013	24	0.278	Diversifying
48	0	0	1	0	0	0	1	0	1	Invariable
49	0	0	0.01	0.756	0.99	0.25	0.509	1	1	Neutral
50	8.167	0	1	0.674	0	0	0.667	0	1	Neutral
51	9.209	0	1	0.879	0	0	0.667	0	1	Neutral
52	0.015	0.006	0.934	130.714	0.066	5.292	0.032	2	0.472	Diversifying
53	9.059	0.674	0.782	2.088	0.218	0	0.667	0	1	Neutral
54	11.442	0	1	1.398	0	0	0.667	0	1	Neutral
55	0.013	0.005	0.958	278.878	0.042	15.663	0	2	0.035	Diversifying
56	0	0	0.01	8.473	0.99	6.39	0.018	7	0.338	Diversifying
57	1.704	0	1	0.267	0	0	0.667	0	1	Neutral
58	42.869	1.446	0.881	2.51	0.119	0	0.667	0	1	Neutral
59	5.568	0.23	0.725	4.043	0.275	0	0.667	0	1	Neutral
60	6.37	0.653	0.734	1.881	0.266	0	0.667	0	1	Neutral
61	7.846	0	1	0.736	0	0	0.667	0	1	Neutral
62	15.556	0	1	1.506	0	0	0.667	0	1	Neutral
63	21.598	0	1	1.483	0	0	0.667	0	1	Neutral
64	5.675	0	1	0.42	0	0	0.667	0	1	Neutral
65	0	0	0.01	1.291	0.99	0.722	0.374	1	1	Neutral
66	0	0	1	0	0	0	1	0	1	Invariable
67	8.447	0	0.789	5.993	0.211	0	0.667	0	1	Neutral
68	3.032	0	1	0.31	0	0	0.667	0	1	Neutral
69	8.959	0.772	0.001	11.896	0.999	0.192	0.531	0	1	Neutral
70	43.58	0	0.855	7.765	0.145	0	0.667	0	1	Neutral
71	0	0	1	0	0	0	1	0	1	Invariable
72	2.966	0.095	0	3.767	1	0.038	0.614	0	1	Neutral
73	15.216	7.772	0.313	8.065	0.687	0	0.667	0	1	Neutral
74	0.3	0.155	0.548	2.615	0.452	0.003	0.654	0	1	Neutral
75	10.216	2.963	0.801	140.542	0.199	4.967	0.038	2	0.513	Diversifying
76	5.894	0.692	0.806	2.364	0.194	0	0.667	0	1	Neutral
77	8.956	0	1	1.091	0	0	0.667	0	1	Neutral
78	0.008	0.003	0.932	333.125	0.068	10.576	0.002	4	0.109	Diversifying
79	0	0	1	0	0	0	1	0	1	Invariable
80	3.012	0	1	0.322	0	0	0.667	0	1	Neutral
81	11.291	7.656	0.822	7.554	0.178	0	0.667	0	1	Neutral
82	0	0	1	0	0	0	1	0	1	Invariable
83	5.65	0	1	0.818	0	0	0.667	0	1	Neutral
84	6.472	0.013	0.753	6.527	0.247	0	0.667	1	1	Neutral
85	17.149	0	1	1.324	0	0	0.667	0	1	Neutral
86	24.314	0.453	0.749	23.083	0.251	0	0.667	0	1	Neutral
87	22.32	6.102	0.492	5.497	0.508	0	0.667	0	1	Neutral
88	8.73	2.935	0.37	3.702	0.63	0	0.667	0	1	Neutral
89	7.097	0	1	0.65	0	0	0.667	0	1	Neutral
90	7.996	0	0.345	406.967	0.655	4.526	0.048	7	0.625	Diversifying
91	3.447	0.097	0.709	5.05	0.291	0.005	0.648	0	1	Neutral
92	5.524	0	1	0.841	0	0	0.667	0	1	Neutral
93	6.664	0	1	0.623	0	0	0.667	0	1	Neutral
94	3.34	2.505	0.827	5.01	0.173	0.004	0.651	0	1	Neutral
95	5.634	3.487	0.811	3.856	0.189	0	0.667	0	1	Neutral
96	5.313	0	1	0.494	0	0	0.667	0	1	Neutral
97	10.048	0	1	0.636	0	0	0.667	0	1	Neutral
98	10.339	0	1	1.021	0	0	0.667	0	1	Neutral
99	16.048	0.69	0.848	4.959	0.152	0	0.667	0	1	Neutral
100	14.829	0	1	0.92	0	0	0.667	0	1	Neutral
101	0	0	0.01	0.735	0.99	0.402	0.458	1	1	Neutral
102	5.521	0.118	0.714	7.763	0.286	-0.003	0.667	0	1	Neutral
103	3.328	0	1	0.463	0	0	0.667	0	1	Neutral
104	18.448	6.291	0.388	6.493	0.612	0	0.667	0	1	Neutral
105	7.9	0.137	0.783	3.972	0.217	0	0.667	0	1	Neutral
106	10.572	1.59	0.762	2.095	0.238	0	0.667	0	1	Neutral
107	13.26	2.985	0.777	3.724	0.223	0	0.667	0	1	Neutral
108	0	0	1	0	0	0	1	0	1	Invariable
109	10.833	0	1	1.202	0	0	0.667	0	1	Neutral
110	9.403	6.688	0.894	8.382	0.106	0	0.667	0	1	Neutral
111	0.675	0.034	0.01	0.696	0.99	0	0.666	0	1	Neutral
112	6.995	0	1	0.513	0	0	0.667	0	1	Neutral
113	24.674	7.263	0.479	6.842	0.521	0	0.667	0	1	Neutral
114	0	0	0.549	1.704	0.451	0.7	0.379	1	1	Neutral
115	23.115	0	0.893	11.384	0.107	0	0.667	0	1	Neutral
116	11.345	0.052	0.749	9.423	0.251	0	0.667	0	1	Neutral
117	2.926	0	1	0.343	0	0	0.667	0	1	Neutral
118	10.847	0.421	0.861	2.899	0.139	0	0.667	0	1	Neutral
119	2.912	1.418	0.895	160.289	0.105	6.11	0.021	2	0.367	Diversifying
120	21.419	0	1	1.491	0	0	0.667	0	1	Neutral
121	0	0	1	0	0	0	1	0	1	Invariable
122	29.28	0	1	2.129	0	0	0.667	0	1	Neutral
123	16.984	0	1	1.716	0	0	0.667	0	1	Neutral
124	18.317	2.119	0.754	3.578	0.246	0	0.667	0	1	Neutral
125	13.448	0.96	0	13.772	1	0.001	0.659	0	1	Neutral
126	40.41	1.884	0.835	6.697	0.165	0	0.667	0	1	Neutral
127	3.41	0	1	0.567	0	0	0.667	0	1	Neutral
128	17.875	0.929	0.848	1.573	0.152	0	0.667	0	1	Neutral
129	19.794	0	1	1.012	0	0	0.667	0	1	Neutral
130	3.341	0	1	0.557	0	0	0.667	0	1	Neutral
131	13.366	0	1	1.205	0	0	0.667	0	1	Neutral
132	5.762	0.246	0.741	3.739	0.259	0	0.667	0	1	Neutral
133	0	0	1	0	0	0	1	0	1	Invariable
134	18.535	0.12	0.78	10.988	0.22	0	0.667	0	1	Neutral
135	4.083	1.861	0.454	1.708	0.546	0	0.667	0	1	Neutral
136	5.485	3.505	0.833	3.215	0.167	0	0.667	0	1	Neutral
137	5.443	0.465	0	10.423	1	1.065	0.306	0	1	Neutral
138	0	0	1	0	0	0	1	0	1	Invariable
139	0	0	1	0	0	0	1	0	1	Invariable
140	0	0	1	0	0	0	1	0	1	Invariable
141	42.301	0	1	3.304	0	0	0.667	0	1	Neutral
142	5.634	0	1	0.854	0	0	0.667	0	1	Neutral
143	17.226	1.4	0.919	2.817	0.081	0	0.667	0	1	Neutral
144	11.905	0.927	0.891	1.389	0.109	0	0.667	0	1	Neutral
145	8.212	0	1	0.615	0	0	0.667	0	1	Neutral
146	16.358	0	1	1.537	0	0	0.667	0	1	Neutral
147	0	0	1	0	0	0	1	0	1	Invariable
148	4.308	0	0.749	6.462	0.251	0.001	0.657	1	1	Neutral
149	0	0	0.45	1.821	0.55	0.304	0.489	1	1	Neutral
150	9.136	0	1	0.691	0	0	0.667	0	1	Neutral
151	6.088	0	1	0.708	0	0	0.667	0	1	Neutral
152	0	0	1	0	0	0	1	0	1	Invariable
153	7.239	0.082	0.729	8.56	0.271	-0.011	0.667	1	1	Neutral
154	7.885	0	0.783	5.229	0.217	0	0.667	0	1	Neutral
155	8.848	0	1	0.925	0	0	0.667	0	1	Neutral
156	19.816	1.639	0.823	3.219	0.177	0	0.667	0	1	Neutral
157	7.036	0	1	0.788	0	0	0.667	0	1	Neutral
158	5.607	0	1	0.851	0	0	0.667	0	1	Neutral
159	3.617	2.276	0.838	3.097	0.162	0	0.667	0	1	Neutral
160	1.994	0	1	0.218	0	0	0.667	0	1	Neutral
161	10.515	0.004	0.772	7.537	0.228	0	0.667	0	1	Neutral
162	0.014	0.005	0.956	540.851	0.044	9.483	0.004	2	0.124	Diversifying
163	10.472	0	0.761	8.429	0.239	0	0.667	0	1	Neutral
164	3.056	0.117	0	7.272	1	0.855	0.346	0	1	Neutral
165	0	0	0.008	0.72	0.992	0.279	0.498	1	1	Neutral
166	4.786	0	0.846	9703.06	0.154	8.468	0.006	1	0.169	Diversifying
167	1.685	0.085	0.01	1.893	0.99	0.006	0.646	0	1	Neutral
168	34.843	0	1	3.046	0	0	0.667	0	1	Neutral
169	5.647	0	1	0.856	0	0	0.667	0	1	Neutral
170	4.019	0	1	0.414	0	0	0.667	0	1	Neutral
171	1.725	0	1	0.235	0	0	0.667	0	1	Neutral
172	3.429	2.363	0.897	2.851	0.103	0	0.667	0	1	Neutral
173	11.459	0	1	0.87	0	0	0.667	0	1	Neutral
174	10.502	0	0.787	6.267	0.213	0	0.667	0	1	Neutral
175	0	0	1	0	0	0	1	0	1	Invariable
176	0	0	1	0	0	0	1	0	1	Invariable
177	0	0	0.998	0	0.002	0	0.667	0	1	Neutral
178	0	0	0	8.108	1	4.057	0.061	9	0.7	Diversifying
179	0	0	0.053	5.639	0.947	5.146	0.035	3	0.5	Diversifying
180	0	0	1	0	0	0	1	0	1	Invariable
181	0	0	1	0.002	0	0	0.667	0	1	Neutral
182	0	0	1	0	0	0	1	0	1	Invariable
183	0	0	1	0	0	0	1	0	1	Invariable
184	0	0	1	0	0	0	1	0	1	Invariable
185	2.981	0.15	0.01	3.902	0.99	0.054	0.602	0	1	Neutral
186	0	0	0	3.623	1	2.334	0.152	2	1	Neutral
187	0	0	0.449	4.478	0.551	0.856	0.345	3	1	Neutral
188	0.002	0.001	0.501	5.127	0.499	0.959	0.325	2	1	Neutral
189	0.002	0	0.715	44.379	0.285	8.058	0.008	8	0.195	Diversifying
190	0	0	1	0	0	0	1	0	1	Invariable
191	0	0	0.01	1.911	0.99	1.511	0.238	1	1	Neutral
192	0	0	0.01	1.858	0.99	0.601	0.403	2	1	Neutral
193	0	0	0.501	1.958	0.499	0.765	0.365	1	1	Neutral
194	1.877	0.058	0.693	3.153	0.307	0.008	0.644	0	1	Neutral
195	0	0	0.01	1.68	0.99	0.89	0.339	2	1	Neutral
196	0	0	1	0	0	0	1	0	1	Invariable
197	0	0	0.001	9.1	0.999	5.414	0.03	4	0.459	Diversifying
198	0.001	0	0.01	1.99	0.99	0.661	0.388	2	1	Neutral
199	0	0	0.001	7.503	0.999	5.107	0.036	5	0.501	Diversifying
200	0	0	1	0	0	0	1	0	1	Invariable
201	0	0	0	1.329	1	0.851	0.346	1	1	Neutral
202	0	0	0.001	9.819	0.999	5.485	0.029	7	0.45	Diversifying
203	0	0	1	0	0	0	1	0	1	Invariable
204	0	0	0.01	1.016	0.99	0.476	0.436	1	1	Neutral
205	0	0	0.002	5.437	0.998	2.974	0.108	2	1	Neutral
206	0	0	0.002	6.417	0.998	4.187	0.057	4	0.672	Diversifying
207	2.017	0.052	0.722	2.979	0.278	-0.016	0.667	0	1	Neutral
208	0	0	0.45	4.882	0.55	2.161	0.167	2	1	Neutral
209	0	0	1	0	0	0	1	0	1	Invariable
210	0	0	0.003	7.905	0.997	4.458	0.05	7	0.628	Diversifying
211	0	0	1	0	0	0	1	0	1	Invariable
212	0	0	0	1.329	1	0.852	0.346	1	1	Neutral
213	0	0	0.497	23.387	0.503	6.378	0.019	6	0.333	Diversifying
214	0	0	0.001	4.05	0.999	1.678	0.217	4	1	Neutral
215	44.472	0	1	6.564	0	0	0.667	0	1	Neutral
216	0.001	0	0.001	4.011	0.999	1.964	0.186	3	1	Neutral
217	0	0	1	0	0	0	1	0	1	Invariable
218	0	0	0.55	2.223	0.45	0.414	0.454	1	1	Neutral
219	10.827	0	1	0.773	0	0	0.667	0	1	Neutral
220	3.503	0.104	0.753	3.699	0.247	-0.004	0.667	0	1	Neutral
221	0	0	0.01	2.618	0.99	1.704	0.214	2	1	Neutral
222	2.758	0.056	0.686	4.887	0.314	-0.009	0.667	0	1	Neutral
223	10.029	0	0.761	7.29	0.239	0	0.667	0	1	Neutral
224	0	0	0.01	1.08	0.99	0.977	0.322	1	1	Neutral
225	0	0	0.464	5.538	0.536	1.501	0.239	2	1	Neutral
226	0	0	1	0	0	0	1	0	1	Invariable
227	0	0	0.01	2.804	0.99	1.331	0.263	1	1	Neutral
228	6.814	4.755	0.827	3.263	0.173	0	0.667	0	1	Neutral
229	0	0	1	0	0	0	1	0	1	Invariable
230	0	0	1	0	0	0	1	0	1	Invariable
231	11.825	2.342	0.726	4.634	0.274	0	0.667	0	1	Neutral
232	0	0	1	0	0	0	1	0	1	Invariable
233	0	0	1	0	0	0	1	0	1	Invariable
234	0	0	1	0	0	0	1	0	1	Invariable
235	0	0	0.01	0.968	0.99	0.662	0.388	1	1	Neutral
236	0	0	0.01	1.544	0.99	0.8	0.357	2	1	Neutral
237	0	0	0.55	1.884	0.45	0.504	0.428	1	1	Neutral
238	0	0	0.01	0.972	0.99	0.557	0.414	1	1	Neutral
239	0	0	0.01	1.699	0.99	1.346	0.261	2	1	Neutral
240	22.614	0	0.937	74.016	0.063	0.729	0.373	2	1	Neutral
241	0	0	0	0.983	1	0.758	0.366	1	1	Neutral
242	2.187	0.067	0.001	10.436	0.999	3.454	0.084	10	0.876	Diversifying
243	10.312	0	0.479	68.813	0.521	1.346	0.261	4	1	Neutral
244	1.609	0.081	0.01	5.033	0.99	1.245	0.276	0	1	Neutral
245	0.059	0.025	0.909	224.286	0.091	12.76	0.001	6	0.068	Diversifying
246	5.66	0	0.572	185.768	0.428	6.708	0.016	4	0.308	Diversifying
247	3.033	0	0.723	531.377	0.277	11.364	0.001	2	0.089	Diversifying
248	0.067	0.05	0.817	1531.47	0.183	11.924	0.001	2	0.094	Diversifying
249	0.011	0.005	0.931	81.595	0.069	6.621	0.016	1	0.314	Diversifying
250	0	0	0.01	3.715	0.99	2.459	0.142	3	1	Neutral
251	0.001	0	0	6.089	1	5.637	0.027	4	0.432	Diversifying
252	0	0	0.53	2.479	0.47	1.155	0.291	1	1	Neutral
253	0.016	0.001	0.082	5.491	0.918	0.043	0.61	4	1	Neutral
254	0	0	0.01	2.463	0.99	1.383	0.256	2	1	Neutral
255	0	0	0	13.013	1	7.308	0.012	8	0.256	Diversifying
256	0	0	0.559	3.953	0.441	1.525	0.236	2	1	Neutral
257	2.139	0.063	0	10.9	1	3.598	0.078	9	0.843	Diversifying
258	0	0	1	0	0	0	1	0	1	Invariable
259	0	0	0.418	10.2	0.582	3.312	0.091	4	0.91	Diversifying
260	0	0	0.012	5.947	0.988	5.047	0.037	4	0.5	Diversifying
261	0	0	0	2.779	1	1.806	0.202	1	1	Neutral
262	0	0	0.492	3.984	0.508	1.824	0.2	2	1	Neutral
263	0	0	0	7.343	1	5.801	0.025	7	0.405	Diversifying
264	5.738	0.15	0.004	7.176	0.996	0.051	0.604	0	1	Neutral
265	0	0	0.818	93.436	0.182	11.336	0.001	9	0.084	Diversifying
266	0.098	0.051	0.839	65.642	0.161	5.369	0.031	5	0.461	Diversifying
267	0.001	0	0	2.279	1	0.862	0.344	3	1	Neutral
268	3.322	0.15	0	12.149	1	2.247	0.159	0	1	Neutral
269	0	0	0.01	1.091	0.99	0.75	0.368	1	1	Neutral
270	9.713	0.082	0.77	6.183	0.23	0	0.667	0	1	Neutral
271	2.037	0.542	0.654	28.755	0.346	4.053	0.062	1	0.692	Diversifying
272	0	0	0.497	2.612	0.503	0.854	0.346	1	1	Neutral
273	0	0	0.452	9.177	0.548	3.008	0.106	4	0.996	Neutral
274	2.451	0.093	0.692	4.069	0.308	-0.005	0.667	0	1	Neutral
275	0	0	0.486	6.38	0.514	1.169	0.288	3	1	Neutral
276	0.001	0	0	7.911	1	3.017	0.106	7	1	Neutral
277	0	0	1	0	0	0	1	0	1	Invariable
278	0	0	0.01	0.942	0.99	0.504	0.428	1	1	Neutral
279	2.091	0	1	0.234	0	0	0.667	0	1	Neutral
280	10.777	5.526	0.597	5.779	0.403	0	0.667	0	1	Neutral
281	2.464	0.066	0.007	7.33	0.993	1.254	0.275	5	1	Neutral
282	3.228	0.162	0.01	7.425	0.99	1.137	0.294	0	1	Neutral
283	10.605	3.182	0.636	6.717	0.364	0	0.667	0	1	Neutral
284	0	0	0	6.379	1	3.383	0.087	4	0.887	Diversifying
285	2.411	0.076	0	4.362	1	0.289	0.494	0	1	Neutral
286	0.001	0.001	0.897	94.804	0.103	8.792	0.005	6	0.152	Diversifying
287	4.863	0	0.925	155.426	0.075	5.078	0.036	3	0.5	Diversifying
288	10.719	4.701	0.461	2827.28	0.539	6.444	0.018	2	0.336	Diversifying
289	0.005	0.002	0.959	286.454	0.041	11.467	0.001	5	0.091	Diversifying
290	4.852	0	0.754	5.218	0.246	-0.001	0.667	1	1	Neutral
291	0.01	0.004	0.958	12625	0.042	9.974	0.003	1	0.114	Diversifying
292	0	0	0	3.92	1	2.178	0.165	2	1	Neutral
293	7.031	1.231	0.782	2.801	0.218	0	0.667	0	1	Neutral
294	0	0	0.459	3.547	0.541	1.41	0.252	2	1	Neutral
295	0	0	0.45	3.521	0.55	0.665	0.387	2	1	Neutral
296	0	0	0	13.058	1	11.494	0.001	10	0.097	Diversifying
297	0	0	0	3.92	1	2.572	0.134	2	1	Neutral
298	1.699	0.863	0.489	11.736	0.511	1.793	0.204	0	1	Neutral
299	1.705	0.001	0.598	2878.58	0.402	6.011	0.022	3	0.378	Diversifying
300	19.711	1.049	0.42	28.609	0.58	0.021	0.629	0	1	Neutral
301	2.436	0	0.761	59.51	0.239	4.506	0.049	9	0.621	Diversifying
302	2.272	0.192	0.001	23.08	0.999	10.531	0.002	6	0.105	Diversifying
303	0	0	0.01	2.519	0.99	1.335	0.262	3	1	Neutral
304	0.001	0	0.867	208.61	0.133	9.045	0.005	10	0.139	Diversifying
305	4.586	1.448	0.658	40.674	0.342	2.069	0.175	1	1	Neutral
306	3.811	1.45	0.671	61.783	0.329	7.396	0.011	1	0.259	Diversifying
307	0.001	0	0	5.001	1	2.733	0.123	4	1	Neutral
308	0	0	0.511	7.584	0.489	3.29	0.092	3	0.909	Diversifying
309	2.162	1.305	0.902	396.065	0.098	5.993	0.023	6	0.374	Diversifying
310	5.486	5.205	0.912	838.057	0.088	15.392	0	8	0.033	Diversifying
311	6.131	0.204	0	9.173	1	0.286	0.495	0	1	Neutral
312	3.301	1.128	0.94	326.566	0.06	8.625	0.006	2	0.161	Diversifying
313	0	0	0.001	11.84	0.999	10.023	0.003	6	0.117	Diversifying
314	2.49	0.125	0.008	2.66	0.992	0.002	0.654	0	1	Neutral
315	14.928	10.865	1	18.842	0	-0.029	0.667	0	1	Neutral
316	0	0	0.01	7.817	0.99	4.424	0.051	7	0.62	Diversifying
317	15.182	0	0.702	36.702	0.298	0.517	0.425	6	1	Neutral
318	10.384	4.916	0.565	4.858	0.435	0	0.667	0	1	Neutral
319	0	0	0	5.422	1	2.913	0.112	3	1	Neutral
320	12.065	2.005	0.871	4067.68	0.129	5.513	0.029	1	0.452	Diversifying
321	10.836	4.737	0.576	147.458	0.424	10.936	0.002	1	0.096	Diversifying
322	4.794	2.531	0.885	182.983	0.115	4.255	0.055	0	0.658	Diversifying
323	0	0	0.45	2.088	0.55	0.39	0.462	1	1	Neutral
324	0	0	1	0	0	0	1	0	1	Invariable
325	0	0	0.916	111.891	0.084	4.428	0.051	3	0.628	Diversifying
326	2.464	0.124	0.01	2.679	0.99	0.005	0.648	0	1	Neutral
327	3.458	0.58	0.73	2.3	0.27	0	0.667	0	1	Neutral
328	0	0	0.01	1.112	0.99	0.412	0.455	1	1	Neutral
329	13.739	0	0.769	86.571	0.231	1.034	0.311	4	1	Neutral
330	0.001	0	0	7.52	1	2.823	0.117	8	1	Neutral
331	1.729	0.087	0.01	13.063	0.99	6.776	0.015	9	0.304	Diversifying
332	6.787	0.577	0	8.35	1	0.082	0.584	0	1	Neutral
333	2.476	0	1	0.298	0	0	0.667	0	1	Neutral
334	20.047	0	1	1.418	0	0	0.667	0	1	Neutral
335	2.385	0.058	0.709	4.165	0.291	-0.013	0.667	0	1	Neutral
336	4.9	1.123	0.596	2.39	0.404	0	0.667	0	1	Neutral
337	0	0	1	0	0	0	1	0	1	Invariable
338	14.604	0	1	1.491	0	0	0.667	0	1	Neutral
339	0	0	0.01	1.353	0.99	0.879	0.341	1	1	Neutral
340	12.297	0.403	0.789	4.855	0.211	0	0.667	0	1	Neutral
341	4.813	0.261	0.679	7.632	0.321	-0.013	0.667	0	1	Neutral
342	0	0	1	0	0	0	1	0	1	Invariable
343	0	0	0.008	1.974	0.992	1.177	0.287	2	1	Neutral
344	17.292	0	1	1.075	0	0	0.667	0	1	Neutral
345	31.998	0	0.829	7.464	0.171	0	0.667	0	1	Neutral
346	10.471	0	0.783	163.306	0.217	3.148	0.099	2	0.957	Diversifying
347	6.772	4.793	0.906	7.101	0.094	-0.001	0.667	0	1	Neutral
348	0	0	0.01	1.684	0.99	0.622	0.398	2	1	Neutral
349	0	0	1	0	0	0	1	0	1	Invariable
350	15.016	0.486	0.877	4.115	0.123	0	0.667	0	1	Neutral
351	2.502	0	1	0.273	0	0	0.667	0	1	Neutral
352	10.006	0	1	1.267	0	0	0.667	0	1	Neutral
353	28.626	0	0.738	71.218	0.262	0.566	0.412	7	1	Neutral
354	3.338	2.208	0.935	5.069	0.065	0	0.667	0	1	Neutral
355	5.769	0.6	0.816	2.501	0.184	0	0.667	0	1	Neutral
356	0	0	0.01	1.08	0.99	0.977	0.322	1	1	Neutral
357	24.532	4.549	0.545	5.012	0.455	0	0.667	0	1	Neutral
358	22.993	0	1	1.86	0	0	0.667	0	1	Neutral
359	0.009	0.003	0.935	339.518	0.065	9.693	0.003	5	0.121	Diversifying
360	0	0	0.45	3.949	0.55	1.181	0.286	2	1	Neutral
361	6.319	0.074	0.781	3.675	0.219	0	0.667	0	1	Neutral
362	18.206	1.173	0.828	5.833	0.172	0	0.667	0	1	Neutral
363	3.032	0	1	0.31	0	0	0.667	0	1	Neutral
364	5.968	0	0.472	79.949	0.528	1.689	0.216	5	1	Neutral
365	2.507	0	1	0.241	0	0	0.667	0	1	Neutral
366	3.002	0.04	0.719	4.235	0.281	0	0.662	1	1	Neutral
367	9.207	2.587	0.467	3.859	0.533	0	0.667	0	1	Neutral
368	0.001	0	0.008	1.041	0.992	0.599	0.403	1	1	Neutral
369	9.184	0.981	0.815	2.239	0.185	0	0.667	0	1	Neutral
370	1.724	0.04	0.687	3.074	0.313	-0.022	0.667	0	1	Neutral
371	7.545	0.27	0.792	3.675	0.208	0	0.667	0	1	Neutral
372	12.069	0	1	0.775	0	0	0.667	0	1	Neutral
373	53.843	0	0.859	8.897	0.141	0	0.667	0	1	Neutral
374	47.13	0	0.853	8.228	0.147	0	0.667	0	1	Neutral
375	18.249	0	1	1.692	0	0	0.667	0	1	Neutral
376	3.024	0.057	0.711	4.114	0.289	-0.014	0.667	0	1	Neutral
377	81.813	1.633	1	9.924	0	0	0.667	0	1	Neutral
378	13.769	0	1	1.168	0	0	0.667	0	1	Neutral
379	0.04	0.022	0.957	2979.92	0.043	15.688	0	1	0.047	Diversifying
380	31.295	0	1	2.127	0	0	0.667	0	1	Neutral
381	4.859	0.146	0.001	6.227	0.999	0.047	0.606	0	1	Neutral
382	5.601	0	1	0.85	0	0	0.667	0	1	Neutral
383	0	0	0	3.885	1	2.694	0.126	4	1	Neutral
384	12.257	3.55	0.378	5.595	0.622	0	0.667	0	1	Neutral
385	10.432	0	0.769	8.053	0.231	0	0.667	0	1	Neutral
386	0.002	0	0.106	1.4	0.894	0.721	0.375	1	1	Neutral
387	2.017	0.052	0.718	2.979	0.282	-0.002	0.667	0	1	Neutral
388	7.482	0	1	0.852	0	0	0.667	0	1	Neutral
389	0	0	1	0	0	0	0.667	0	1	Neutral
390	0	0	1	0	0	0	1	0	1	Invariable
391	0	0	1	0	0	0	1	0	1	Invariable
392	0	0	1	0	0	0	1	0	1	Invariable
393	9.16	0	1	1.173	0	0	0.667	0	1	Neutral
394	25.26	0	1	1.846	0	0	0.667	0	1	Neutral
395	11.459	0	1	0.87	0	0	0.667	0	1	Neutral
396	2.92	0	1	0.232	0	0	0.667	0	1	Neutral
397	17.348	0	1	1.656	0	0	0.667	0	1	Neutral
398	30.967	0	0.864	7.572	0.136	0	0.667	0	1	Neutral
399	10.113	7.313	0.886	6.819	0.114	0	0.667	0	1	Neutral
400	0	0	0.01	0.971	0.99	0.668	0.387	1	1	Neutral
401	11.533	2.16	0.766	3.616	0.234	0	0.667	0	1	Neutral
402	0	0	1	0	0	0	1	0	1	Invariable
403	7.418	0	1	0.643	0	0	0.667	0	1	Neutral
404	1.567	0	1	0.009	0	0	0.667	0	1	Neutral
405	0	0	1	0	0	0	1	0	1	Invariable
406	0	0	1	0.002	0	0	0.667	0	1	Neutral
407	0	0	1	0.002	0	0	0.667	0	1	Neutral
408	1.74	0	1	0.111	0	0	0.667	0	1	Neutral
409	2.476	0	1	0.298	0	0	0.667	0	1	Neutral
410	0	0	1	0	0	0	1	0	1	Invariable
411	0	0	1	0	0	0	1	0	1	Invariable
412	0	0	1	0	0	0	1	0	1	Invariable
413	0	0	1	0	0	0	1	0	1	Invariable
414	0	0	1	0	0	0	1	0	1	Invariable
415	0	0	1	0	0	0	1	0	1	Invariable
416	9.923	0	1	1.099	0	0	0.667	0	1	Neutral
417	4.886	0	1	0.73	0	0	0.667	0	1	Neutral
418	4.851	0	1	0.437	0	0	0.667	0	1	Neutral
419	1.499	0	1	0.2	0	0	0.667	0	1	Neutral
420	0	0	1	0	0	0	0.667	0	1	Neutral
421	2.472	0	1	0.272	0	0	0.667	0	1	Neutral
422	0	0	0.008	1.489	0.992	0.566	0.412	2	1	Neutral
423	0	0	1	0	0	0	1	0	1	Invariable
424	2.404	0.11	0.71	4.317	0.29	0.008	0.644	0	1	Neutral
425	0.254	0.013	0.011	1.375	0.989	0	0.664	1	1	Neutral
426	7.84	0	1	1.551	0	0	0.667	0	1	Neutral
427	0	0	1	0	0	0	1	0	1	Invariable
428	8.059	0.022	0.755	6.712	0.245	0	0.667	0	1	Neutral
429	5.647	0	1	0.856	0	0	0.667	0	1	Neutral
430	2.074	0	1	0.137	0	0	0.667	0	1	Neutral
431	3.029	0	1	0.365	0	0	0.667	0	1	Neutral
432	2.108	0	1	0.26	0	0	0.667	0	1	Neutral
433	0	0	1	0	0	0	1	0	1	Invariable
434	5.574	0	1	0.708	0	0	0.667	0	1	Neutral
435	0	0	1	0	0	0	1	0	1	Invariable
436	0	0	1	0	0	0	1	0	1	Invariable
437	0	0	0.549	2.646	0.451	0.739	0.37	1	1	Neutral
438	0	0	1	0	0	0	1	0	1	Invariable
439	6.035	0	1	0.441	0	0	0.667	0	1	Neutral
440	0	0	1	0	0	0	1	0	1	Invariable
441	0	0	1	0	0	0	1	0	1	Invariable
442	0	0	1	0	0	0	1	0	1	Invariable
443	3.054	0	1	0.293	0	0	0.667	0	1	Neutral
444	0	0	1	0	0	0	1	0	1	Invariable
445	0	0	1	0	0	0	1	0	1	Invariable
446	5.647	0	1	0.856	0	0	0.667	0	1	Neutral
447	0	0	1	0	0	0	1	0	1	Invariable
448	0	0	1	0	0	0	1	0	1	Invariable
449	0	0	1	0	0	0	1	0	1	Invariable
450	0	0	0.998	0	0.002	0	0.667	0	1	Neutral
451	0	0	1	0	0	0	1	0	1	Invariable
452	0.001	0	0.809	191.693	0.191	14.227	0	15	0.049	Diversifying
453	0	0	1	0	0	0	1	0	1	Invariable
454	2.599	0	1	0.353	0	0	0.667	0	1	Neutral
455	1.716	0.047	0.002	9.389	0.998	3.235	0.094	4	0.925	Diversifying
456	2.146	0.063	0	6.029	1	1.247	0.276	0	1	Neutral
457	0	0	1	0	0	0	1	0	1	Invariable
458	0	0	0.054	1.216	0.946	0.675	0.385	1	1	Neutral
459	0	0	1	0	0	0	1	0	1	Invariable
460	0	0	1	0	0	0	1	0	1	Invariable
461	2.142	1.492	0.826	2.354	0.174	0	0.667	0	1	Neutral
462	0	0	1	0	0	0	1	0	1	Invariable
463	3.008	2.256	0.761	4.511	0.239	-0.002	0.667	0	1	Neutral
464	3.484	0.115	0	3.618	1	0.002	0.655	0	1	Neutral
465	0.019	0.01	0.955	5264.42	0.045	26.323	0	1	0.001	Diversifying
466	0	0	1	0	0	0	1	0	1	Invariable
467	0	0	0.531	1.963	0.469	0.591	0.405	1	1	Neutral
468	15.079	7.791	0.444	7.47	0.556	0	0.667	0	1	Neutral
469	0.493	0.22	0.887	142.044	0.113	9.251	0.004	9	0.129	Diversifying
470	0	0	0.562	1.751	0.438	0.335	0.479	1	1	Neutral
471	0	0	0.01	2.099	0.99	1.029	0.312	2	1	Neutral
472	0	0	0.562	1.751	0.438	0.333	0.48	1	1	Neutral
473	0	0	0.01	0.954	0.99	0.76	0.366	1	1	Neutral
474	7.386	0	0.783	4.52	0.217	0	0.667	0	1	Neutral
475	0	0	0.01	1.532	0.99	0.286	0.496	2	1	Neutral
476	6.838	0	1	0.612	0	0	0.667	0	1	Neutral
477	0	0	0.076	3.137	0.924	1.135	0.294	4	1	Neutral
478	0	0	1	0	0	0	1	0	1	Invariable
479	0.001	0	0.01	0.896	0.99	0.331	0.48	1	1	Neutral
480	0	0	0	11.283	1	4.33	0.053	14	0.642	Diversifying
481	2.949	0.04	0.73	4.542	0.27	-0.006	0.667	1	1	Neutral
482	0	0	1	0	0	0	1	0	1	Invariable
483	1.68	0.84	0.551	2.52	0.449	-0.001	0.667	0	1	Neutral
484	2.086	0.022	0.734	3.047	0.266	0.007	0.646	1	1	Neutral
485	0	0	0.45	2.978	0.55	0.568	0.411	2	1	Neutral
486	0	0	0.465	2.789	0.535	0.878	0.341	1	1	Neutral
487	0	0	1	0	0	0	1	0	1	Invariable
488	0	0	0	3.596	1	2.037	0.179	3	1	Neutral
489	0	0	0.01	2.618	0.99	1.715	0.213	2	1	Neutral
490	0	0	1	0	0	0	1	0	1	Invariable
491	4.968	0.17	0	5.148	1	0	0.667	0	1	Neutral
492	1.896	0	1	0.236	0	0	0.667	0	1	Neutral
493	4.517	0	1	0.56	0	0	0.667	0	1	Neutral
494	0.008	0.004	0.733	86.422	0.267	6.838	0.015	15	0.302	Diversifying
495	3.118	0.171	0.001	35.184	0.999	11.793	0.001	12	0.091	Diversifying
496	0	0	0.998	0	0.002	0	0.667	0	1	Neutral
497	2.53	0.214	0.001	32.609	0.999	13.669	0	12	0.055	Diversifying
498	0	0	0.998	0	0.002	0	0.667	0	1	Neutral
499	3.203	0	1	0.415	0	0	0.667	0	1	Neutral
500	0	0	1	0	0	0	1	0	1	Invariable
501	1.492	0	1	0.199	0	0	0.667	0	1	Neutral
502	0	0	1	0	0	0	1	0	1	Invariable
503	5.443	1.57	0.682	1.863	0.318	0	0.667	0	1	Neutral
504	0	0	1	0	0	0	1	0	1	Invariable
505	0	0	1	0	0	0	1	0	1	Invariable
506	0	0	1	0	0	0	1	0	1	Invariable
507	0	0	0.01	1.222	0.99	0.814	0.354	1	1	Neutral
508	0	0	1	0	0	0	1	0	1	Invariable
509	0	0	0	1.967	1	1.193	0.284	2	1	Neutral
510	5.712	0.103	0.022	6.85	0.978	0.037	0.614	0	1	Neutral
511	0	0	0.55	1.933	0.45	0.665	0.387	1	1	Neutral
512	0	0	1	0	0	0	1	0	1	Invariable
513	4.193	0	1	0.627	0	0	0.667	0	1	Neutral
514	3.391	0	1	0.565	0	0	0.667	0	1	Neutral
515	10.885	0.019	0.859	5.882	0.141	0	0.667	0	1	Neutral
516	0	0	1	0	0	0	1	0	1	Invariable
517	0	0	1	0	0	0	1	0	1	Invariable
518	1.721	0	1	0.314	0	0	0.667	0	1	Neutral
519	0	0	0.01	2.415	0.99	1.832	0.2	2	1	Neutral
520	4.924	0	0.762	4.151	0.238	0	0.667	0	1	Neutral
521	0	0	1	0	0	0	1	0	1	Invariable
522	4.886	0	1	0.73	0	0	0.667	0	1	Neutral
523	0	0	1	0	0	0	0.667	0	1	Neutral
524	11.094	0	1	1.288	0	0	0.667	0	1	Neutral
525	0	0	1	0	0	0	1	0	1	Invariable
526	11.326	0.237	0.016	14.468	0.984	0.19	0.532	0	1	Neutral
527	0	0	1	0	0	0	1	0	1	Invariable
528	26.531	1.211	0.843	6.635	0.157	0	0.667	0	1	Neutral
529	0	0	1	0	0	0	1	0	1	Invariable
530	0	0	1	0	0	0	1	0	1	Invariable
531	0	0	0.01	0.756	0.99	0.252	0.508	1	1	Neutral
532	6.934	0	1	0.51	0	0	0.667	0	1	Neutral
533	0	0	0.418	3.904	0.582	0.856	0.345	2	1	Neutral
534	0	0	0.55	2.017	0.45	0.332	0.48	1	1	Neutral
535	1.725	0	1	0.235	0	0	0.667	0	1	Neutral
536	0	0	0.55	2.373	0.45	0.915	0.334	1	1	Neutral
537	0	0	0.45	4.882	0.55	1.843	0.198	2	1	Neutral
538	9.049	0	1	1.101	0	0	0.667	0	1	Neutral
539	8.238	0	1	0.29	0	0	0.667	0	1	Neutral
540	0	0	0.55	4.459	0.45	1.269	0.272	2	1	Neutral
541	0	0	1	0	0	0	1	0	1	Invariable
542	0	0	1	0	0	0	1	0	1	Invariable
543	25.322	0	1	1.532	0	0	0.667	0	1	Neutral
544	0	0	1	0	0	0	1	0	1	Invariable
545	4.702	0.825	0.419	2.293	0.581	0	0.667	0	1	Neutral
546	0	0	0.999	0	0.001	0	0.667	0	1	Neutral
547	11.459	0	1	0.87	0	0	0.667	0	1	Neutral
548	5.664	0.1	0.782	3.148	0.218	0	0.667	0	1	Neutral
549	0	0	1	0.002	0	0	0.667	0	1	Neutral
550	0.042	0.021	0.452	10.165	0.548	0.047	0.607	7	1	Neutral
551	0	0	1	0	0	0	1	0	1	Invariable
552	0	0	1	0.002	0	0	0.667	0	1	Neutral
553	0	0	1	0	0	0	1	0	1	Invariable
554	1.678	0	1	0.092	0	0	0.667	0	1	Neutral
555	2.191	0	1	0.146	0	0	0.667	0	1	Neutral
556	2.028	0	1	0.216	0	0	0.667	0	1	Neutral
557	2.488	0	1	0.303	0	0	0.667	0	1	Neutral
558	0	0	1	0	0	0	1	0	1	Invariable
559	0	0	0.531	2.61	0.469	0.724	0.374	1	1	Neutral
560	17.353	5.929	0.76	11.851	0.24	0	0.667	0	1	Neutral
561	62.993	0	0.934	57.31	0.066	0	0.667	0	1	Neutral
562	17.52	0.627	0.897	3.714	0.103	0	0.667	0	1	Neutral
563	12.026	0	1	1.128	0	0	0.667	0	1	Neutral
564	3.514	0	1	0.582	0	0	0.667	0	1	Neutral
565	7.378	0.02	0.733	10.003	0.267	-0.002	0.667	2	1	Neutral
566	0	0	0.01	4.005	0.99	2.212	0.162	3	1	Neutral
567	5.607	0	1	0.851	0	0	0.667	0	1	Neutral
568	2.419	0.026	0.736	3.513	0.264	0	0.662	1	1	Neutral
569	0	0	0.45	2.25	0.55	0.636	0.394	1	1	Neutral
570	0	0	0.054	1.216	0.946	0.673	0.386	1	1	Neutral
571	7.375	0.007	0.788	4.668	0.212	0	0.667	0	1	Neutral
572	0	0	1	0	0	0	1	0	1	Invariable
573	0	0	0.45	2.323	0.55	0.381	0.464	1	1	Neutral
574	6.052	0	1	0.846	0	0	0.667	0	1	Neutral
575	0	0	0.029	3.268	0.971	2.255	0.159	2	1	Neutral
576	6.027	0	1	0.825	0	0	0.667	0	1	Neutral
577	0	0	0	11.283	1	8.401	0.007	8	0.169	Diversifying
578	18.424	0	1	1.316	0	0	0.667	0	1	Neutral
579	0	0	0.008	0.993	0.992	0.588	0.406	1	1	Neutral
580	0.001	0	0.01	2.726	0.99	0.894	0.338	3	1	Neutral
581	17.037	0	1	0.82	0	0	0.667	0	1	Neutral
582	11.429	0	1	1.397	0	0	0.667	0	1	Neutral
583	18.584	0	0.736	391.1	0.264	2.162	0.167	5	1	Neutral
584	18.263	2.904	0.731	6.835	0.269	0	0.667	0	1	Neutral
585	0	0	1	0	0	0	1	0	1	Invariable
586	16.578	0	1	2.516	0	0	0.667	0	1	Neutral
587	6.843	0	1	0.987	0	0	0.667	0	1	Neutral
588	10.396	0	1	0.809	0	0	0.667	0	1	Neutral
589	0	0	1	0	0	0	1	0	1	Invariable
590	5.895	0	1	0.831	0	0	0.667	0	1	Neutral
591	25.931	0	1	2.472	0	0	0.667	0	1	Neutral
592	20.689	1.714	0	22.003	1	0.022	0.627	0	1	Neutral
593	10.235	0	1	1.092	0	0	0.667	0	1	Neutral
594	11.572	3.711	0.345	4.807	0.655	0	0.667	0	1	Neutral
595	39.042	0	1	3.464	0	0	0.667	0	1	Neutral
596	0	0	1	0	0	0	1	0	1	Invariable
597	24.331	0	1	2	0	0	0.667	0	1	Neutral
598	5.639	0.965	0.783	1.891	0.217	0	0.667	0	1	Neutral
599	16.899	0	0.666	228.188	0.334	3.439	0.085	5	0.872	Diversifying
600	0	0	1	0	0	0	1	0	1	Invariable
601	26.469	0	0.842	6.128	0.158	0	0.667	0	1	Neutral
602	0	0	0.01	0.752	0.99	0.253	0.508	1	1	Neutral
603	0.008	0.004	0.957	935.966	0.043	10.518	0.002	1	0.1	Diversifying
604	1.704	0	1	0.267	0	0	0.667	0	1	Neutral
605	12.602	0.36	0.004	15.907	0.996	0.218	0.521	0	1	Neutral
606	10.589	0	1	1.699	0	0	0.667	0	1	Neutral
607	13.309	0	1	1.121	0	0	0.667	0	1	Neutral
608	3.373	0	1	0.562	0	0	0.667	0	1	Neutral
609	11.202	0.091	0.767	7.263	0.233	0	0.667	0	1	Neutral
610	21.908	0	1	1.732	0	0	0.667	0	1	Neutral
611	0	0	1	0	0	0	1	0	1	Invariable
612	7.18	0.74	0.422	132.476	0.578	7.326	0.011	3	0.261	Diversifying
613	25.254	2.108	0.696	20.512	0.304	0	0.667	0	1	Neutral
614	7.02	0	1	0.841	0	0	0.667	0	1	Neutral
615	3.748	0.562	0.927	622.425	0.073	4.666	0.045	5	0.59	Diversifying
616	6.718	0	0.798	3.836	0.202	0	0.667	0	1	Neutral
617	12.589	0	0.547	56.503	0.453	1.362	0.259	6	1	Neutral
618	17.171	0	0.955	4396.64	0.045	10.063	0.003	1	0.12	Diversifying
619	16.857	0	1	1.654	0	0	0.667	0	1	Neutral
620	33.856	0	1	3.604	0	0	0.667	0	1	Neutral
621	3.391	0	1	0.565	0	0	0.667	0	1	Neutral
622	11.2	3.798	0.462	4.509	0.538	0	0.667	0	1	Neutral
623	0	0	1	0	0	0	1	0	1	Invariable
624	8.003	0	0.858	1523.62	0.142	9.427	0.004	1	0.123	Diversifying
625	5.416	0.012	0.733	6.141	0.267	0.004	0.651	1	1	Neutral
626	23.38	0	1	2.045	0	0	0.667	0	1	Neutral
627	25.206	0	1	2.646	0	0	0.667	0	0.998	Neutral
628	3.929	0.193	0.756	3.296	0.244	0	0.667	0	0.996	Neutral
629	27.995	0	1	1.608	0	0	0.667	0	0.995	Neutral
630	0	0	1	0	0	0	1	0	1	Invariable
631	3.328	0	1	0.463	0	0	0.667	0	0.993	Neutral
632	18.323	0	1	1.701	0	0	0.667	0	0.991	Neutral
633	5.558	0.123	0.76	3.947	0.24	0	0.667	0	0.989	Neutral
634	21.767	0	1	2.259	0	0	0.667	0	0.988	Neutral
635	7.904	0.772	0.791	2.113	0.209	0	0.667	0	0.986	Neutral
636	3.99	0	0.747	3.768	0.253	0	0.667	0	0.984	Neutral
637	4.19	0	1	0.684	0	0	0.667	0	0.983	Neutral
638	21.281	0	1	1.725	0	0	0.667	0	0.981	Neutral
639	12.015	0	1	1.344	0	0	0.667	0	0.979	Neutral
640	6.409	0	1	0.724	0	0	0.667	0	0.977	Neutral
641	2.42	0.056	0.725	3.45	0.275	-0.002	0.667	0	0.976	Neutral
642	0	0	1	0.002	0	0	0.667	0	0.974	Neutral
643	30.049	0	1	2.534	0	0	0.667	0	0.972	Neutral
644	10.524	0	1	0.787	0	0	0.667	0	0.971	Neutral
645	11.453	0.883	0.785	2.67	0.215	0	0.667	0	0.969	Neutral
646	37.803	0	0.97	480.787	0.03	2.163	0.167	1	1	Neutral
647	20.628	0.204	0.855	5.53	0.145	0	0.667	0	0.967	Neutral
648	0	0	1	0	0	0	1	0	1	Invariable
649	6.149	0	1	0.912	0	0	0.667	0	0.966	Neutral
650	6.125	0	1	0.564	0	0	0.667	0	0.964	Neutral
651	5.589	0	1	0.71	0	0	0.667	0	0.962	Neutral
652	0	0	1	0	0	0	0.667	0	0.961	Neutral
653	0	0	1	0	0	0	1	0	1	Invariable
654	0	0	1	0	0	0	1	0	1	Invariable
655	0	0	1	0	0	0	1	0	1	Invariable
656	2.908	0	1	0.232	0	0	0.667	0	0.959	Neutral
657	18.836	0	0.82	159.671	0.18	1.42	0.25	2	1	Neutral
658	23.116	0.838	0.877	3.278	0.123	0	0.667	0	0.957	Neutral
659	20.776	0	0.365	48.071	0.635	0.969	0.323	17	1	Neutral
660	5.663	0	1	0.819	0	0	0.667	0	0.956	Neutral
661	29.487	0	1	1.953	0	0	0.667	0	0.954	Neutral
662	9.047	0	1	1.127	0	0	0.667	0	0.953	Neutral
663	22.868	0	1	2.988	0	0	0.667	0	0.951	Neutral
664	3.328	0	1	0.463	0	0	0.667	0	0.949	Neutral
665	3.658	0.093	0.681	6.169	0.319	-0.04	0.667	0	0.948	Neutral
666	23.783	0	1	3.345	0	0	0.667	0	0.946	Neutral
667	0	0	1	0	0	0	1	0	1	Invariable
668	23.166	0	1	2.774	0	0	0.667	0	0.945	Neutral
669	23.109	0	1	1.7	0	0	0.667	0	0.943	Neutral
670	0	0	1	0	0	0	1	0	1	Invariable
671	1.694	1.191	0.888	1.587	0.112	0	0.667	0	0.941	Neutral
672	31.012	0	1	2.256	0	0	0.667	0	0.94	Neutral
673	9.664	0	1	1.178	0	0	0.667	0	0.938	Neutral
674	3.514	0	1	0.582	0	0	0.667	0	0.937	Neutral
675	0	0	0.5	6.874	0.5	2.263	0.158	3	1	Neutral
676	0	0	1	0	0	0	1	0	1	Invariable
677	33.463	0	1	0.454	0	0	0.667	0	0.935	Neutral
678	5.659	4.293	0.993	8.361	0.007	-0.003	0.667	0	0.934	Neutral
679	3.328	0.102	0.001	10.604	0.999	1.691	0.215	4	1	Neutral
680	27.154	0	1	2.061	0	0	0.667	0	0.932	Neutral
681	0	0	1	0	0	0	1	0	1	Invariable
682	0.006	0.002	0.927	177.048	0.073	6.359	0.019	5	0.329	Diversifying
683	0	0	0.01	3.728	0.99	1.427	0.249	3	1	Neutral
684	0	0	1	0	0	0	0.667	0	0.93	Neutral
685	0	0	1	0	0	0	1	0	1	Invariable
686	2.417	0	1	0.401	0	0	0.667	0	0.929	Neutral
687	0	0	0.01	1.192	0.99	0.677	0.385	1	1	Neutral
688	6.1	0.148	0.688	11.043	0.312	0.018	0.632	0	1	Neutral
689	3.17	0	1	0.391	0	0	0.667	0	0.927	Neutral
690	0	0	1	0	0	0	1	0	1	Invariable
691	0	0	1	0	0	0	1	0	1	Invariable
692	5.184	0.009	0.748	4.832	0.252	0	0.667	0	0.926	Neutral
693	0	0	1	0	0	0	1	0	1	Invariable
694	4.54	0	1	0.711	0	0	0.667	0	0.924	Neutral
695	0	0	1	0	0	0	1	0	1	Invariable
696	0	0	1	0	0	0	1	0	1	Invariable
697	2.074	0	1	0.137	0	0	0.667	0	0.923	Neutral
698	0	0	1	0	0	0	1	0	1	Invariable
699	0	0	1	0	0	0	1	0	1	Invariable
700	20.036	0	1	1.644	0	0	0.667	0	0.921	Neutral
701	1.678	0	1	0.167	0	0	0.667	0	0.92	Neutral
702	5.049	0	1	1.04	0	0	0.667	0	0.918	Neutral
703	0	0	1	0	0	0	1	0	1	Invariable
704	0	0	0.55	1.961	0.45	0.569	0.411	1	1	Neutral
705	8.87	0	1	1.144	0	0	0.667	0	0.917	Neutral
706	0	0	1	0	0	0	1	0	1	Invariable
707	0	0	1	0	0	0	1	0	1	Invariable
708	0	0	1	0	0	0	1	0	1	Invariable
709	2.496	0	1	0.256	0	0	0.667	0	0.915	Neutral
710	12.163	0	1	1.335	0	0	0.667	0	0.914	Neutral
711	2.416	0.043	0.726	3.466	0.274	0.007	0.645	0	1	Neutral
712	5.601	0	1	0.85	0	0	0.667	0	0.912	Neutral
713	0.001	0	0.01	1.041	0.99	0.515	0.425	1	1	Neutral
714	0	0	1	0	0	0	1	0	1	Invariable
715	0.07	0.004	0.01	3.504	0.99	0.032	0.618	5	1	Neutral
716	2.94	0	1	0.345	0	0	0.667	0	0.911	Neutral
717	1.7	0.014	0.696	3.526	0.304	0.011	0.64	1	1	Neutral
718	0	0	0.01	2.955	0.99	2.021	0.18	3	1	Neutral
719	0	0	1	0	0	0	1	0	1	Invariable
720	0	0	0.01	4.823	0.99	3.662	0.075	4	0.826	Diversifying
721	0	0	1	0	0	0	1	0	1	Invariable
722	2.926	0	1	0.343	0	0	0.667	0	0.909	Neutral
723	4.517	0	1	0.56	0	0	0.667	0	0.908	Neutral
724	0	0	1	0	0	0	1	0	1	Invariable
725	0	0	1	0	0	0	1	0	1	Invariable
726	0	0	1	0	0	0	1	0	1	Invariable
727	2.99	0	1	0.505	0	0	0.667	0	0.906	Neutral
728	6.204	0	1	0.622	0	0	0.667	0	0.905	Neutral
729	3.367	0	1	0.561	0	0	0.667	0	0.904	Neutral
730	0	0	0.55	2.66	0.45	0.879	0.341	1	1	Neutral
731	5.357	0	1	0.349	0	0	0.667	0	0.902	Neutral
732	3.368	0	1	0.318	0	0	0.667	0	0.901	Neutral
733	8.842	0	1	0.648	0	0	0.667	0	0.899	Neutral
734	29.187	0	1	1.718	0	0	0.667	0	0.898	Neutral
735	0	0	1	0	0	0	1	0	1	Invariable
736	0	0	1	0	0	0	1	0	1	Invariable
737	0	0	1	0	0	0	0.667	0	0.896	Neutral
738	0	0	0.55	1.44	0.45	0.281	0.497	1	1	Neutral
739	17.012	0	1	0.822	0	0	0.667	0	0.895	Neutral
740	0	0	1	0	0	0	0.667	0	0.893	Neutral
741	3.497	0	1	0.238	0	0	0.667	0	0.892	Neutral
742	4.308	0	0.735	4.685	0.265	-0.002	0.667	1	0.891	Neutral
743	26.044	1.379	0.545	39.55	0.455	0.102	0.573	2	1	Neutral
744	19.55	13.98	1	23.426	0	-0.019	0.667	0	0.889	Neutral
745	2.854	0.009	0.742	3.876	0.258	0	0.663	1	1	Neutral
746	14.775	0	1	1.904	0	0	0.667	0	0.888	Neutral
747	76.814	0	1	5.685	0	0	0.667	0	0.886	Neutral
748	9.667	0	1	1.254	0	0	0.667	0	0.885	Neutral
749	20.529	0	1	1.665	0	0	0.667	0	0.884	Neutral
750	12.199	0	1	1.133	0	0	0.667	0	0.882	Neutral
751	31.122	0	0.895	11.665	0.105	0	0.667	0	0.881	Neutral
752	4.868	0	1	0.424	0	0	0.667	0	0.879	Neutral
753	7.286	0	1	0.671	0	0	0.667	0	0.878	Neutral
754	21.238	0	1	3.213	0	0	0.667	0	0.877	Neutral
755	75.547	5.236	0.86	5.371	0.14	0	0.667	0	0.875	Neutral
756	3.589	0	1	0.593	0	0	0.667	0	0.874	Neutral
757	9.727	0.204	0.803	5.086	0.197	0	0.667	0	0.873	Neutral
758	7.475	0	1	0.584	0	0	0.667	0	0.871	Neutral
759	2.471	0	1	0.301	0	0	0.667	0	0.87	Neutral
760	38.534	0	1	3.443	0	0	0.667	0	0.869	Neutral
761	0	0	1	0	0	0	1	0	1	Invariable
762	0	0	1	0	0	0	1	0	1	Invariable
763	0	0	1	0	0	0	1	0	1	Invariable
764	7.375	0	1	1.01	0	0	0.667	0	0.867	Neutral
765	18.779	0	1	1.441	0	0	0.667	0	0.866	Neutral
766	5.524	0	1	0.841	0	0	0.667	0	0.865	Neutral
767	0	0	0.01	1.103	0.99	0.632	0.395	1	1	Neutral
768	4.589	0.893	0.808	2.012	0.192	0	0.667	0	0.863	Neutral
769	4.877	0	1	0.764	0	0	0.667	0	0.862	Neutral
770	0	0	1	0	0	0	1	0	1	Invariable
771	2.914	0	1	0.369	0	0	0.667	0	0.861	Neutral
772	8.709	0	1	0.825	0	0	0.667	0	0.859	Neutral
773	0	0	0.53	2.298	0.47	0.714	0.376	1	1	Neutral
774	2.056	0	1	0.16	0	0	0.667	0	0.858	Neutral
775	0	0	1	0	0	0	1	0	1	Invariable
776	2.407	0.103	0.71	4.137	0.29	0.008	0.643	0	1	Neutral
777	0	0	1	0	0	0	1	0	1	Invariable
778	2.926	0	1	0.343	0	0	0.667	0	0.857	Neutral
779	0	0	1	0	0	0	1	0	1	Invariable
780	2.489	0	1	0.252	0	0	0.667	0	0.855	Neutral
781	8.317	0	1	0.887	0	0	0.667	0	0.854	Neutral
782	8.378	0	1	0.891	0	0	0.667	0	0.853	Neutral
783	0	0	0.491	2.319	0.509	0.862	0.344	1	1	Neutral
784	0	0	1	0	0	0	1	0	1	Invariable
785	5.524	0	1	0.841	0	0	0.667	0	0.852	Neutral
786	42.499	0	1	2.058	0	0	0.667	0	0.85	Neutral
787	2.052	0	1	0.314	0	0	0.667	0	0.849	Neutral
788	0	0	1	0	0	0	1	0	1	Invariable
789	5.178	1.603	0.482	1.675	0.518	0	0.667	0	0.848	Neutral
790	2.391	0.052	0.712	4.156	0.288	0.011	0.639	0	1	Neutral
791	24.656	0	1	2.299	0	0	0.667	0	0.846	Neutral
792	3.148	0	1	0.389	0	0	0.667	0	0.845	Neutral
793	5.433	0	1	0.78	0	0	0.667	0	0.844	Neutral
794	4.945	0	1	0.507	0	0	0.667	0	0.843	Neutral
795	15.281	0	1	2.665	0	0	0.667	0	0.841	Neutral
796	8.383	0	1	0.827	0	0	0.667	0	0.84	Neutral
797	14.573	7.287	0.389	21.86	0.611	0.014	0.636	0	1	Neutral
798	26.192	8.857	0.247	9.21	0.753	0	0.667	0	0.839	Neutral
799	7.39	0	1	0.779	0	0	0.667	0	0.838	Neutral
800	8.324	0	1	0.847	0	0	0.667	0	0.836	Neutral
801	6.107	0.475	0.71	8.07	0.29	-0.035	0.667	0	0.835	Neutral
802	13.633	0.654	0.796	4.733	0.204	0	0.667	0	0.834	Neutral
803	0.001	0	0.01	1.041	0.99	0.6	0.403	1	1	Neutral
804	9.371	0	0.775	7.779	0.225	0	0.667	0	0.833	Neutral
805	0.001	0	0.862	152.785	0.138	9.603	0.004	9	0.121	Diversifying
806	0	0	1	0.002	0	0	0.667	0	0.831	Neutral
807	3.602	0.098	0.001	7.558	0.999	0.621	0.398	0	1	Neutral
808	26.486	0	1	2.713	0	0	0.667	0	0.83	Neutral
809	30.243	0	1	4.002	0	0	0.667	0	0.829	Neutral
810	2.056	0	1	0.16	0	0	0.667	0	0.828	Neutral
811	0	0	0.998	0	0.002	0	0.667	0	0.826	Neutral
812	7.272	0	0.716	8.969	0.284	0.013	0.638	2	1	Neutral
813	2.457	0.123	0.01	2.94	0.99	0.024	0.625	0	1	Neutral
814	0.045	0.025	0.956	1299.66	0.044	12.938	0.001	1	0.07	Diversifying
815	3.029	0	1	0.31	0	0	0.667	0	0.825	Neutral
816	0	0	0.01	2.257	0.99	0.837	0.349	2	1	Neutral
817	0	0	1	0	0	0	1	0	1	Invariable
818	0	0	0.01	1.785	0.99	0.849	0.347	1	1	Neutral
819	0	0	0.569	2.612	0.431	0.853	0.346	1	1	Neutral
820	0	0	1	0	0	0	1	0	1	Invariable
821	0	0	0.549	2.61	0.451	0.73	0.372	1	1	Neutral
822	24.576	0	1	2.065	0	0	0.667	0	0.824	Neutral
823	0	0	1	0	0	0	1	0	1	Invariable
824	2.971	0	0.714	4.698	0.286	0.004	0.651	1	1	Neutral
825	16.158	0.946	0.7	25.554	0.3	-0.041	0.667	0	0.823	Neutral
826	0	0	0.01	3.5	0.99	3.102	0.101	2	0.969	Neutral
827	0	0	1	0	0	0	1	0	1	Invariable
828	0.004	0.003	0.53	8.237	0.47	1.72	0.212	4	1	Neutral
829	0	0	1	0	0	0	1	0	1	Invariable
830	0	0	1	0	0	0	1	0	1	Invariable
831	0	0	1	0	0	0	1	0	1	Invariable
832	0	0	1	0	0	0	1	0	1	Invariable
833	0	0	0.423	2.27	0.577	0.638	0.394	1	1	Neutral
834	0	0	1	0	0	0	1	0	1	Invariable
835	0	0	1	0	0	0	1	0	1	Invariable
836	0	0	0.998	0	0.002	0	0.667	0	0.822	Neutral
837	0	0	1	0	0	0	1	0	1	Invariable
838	0	0	0.01	2.441	0.99	1.602	0.226	2	1	Neutral
839	3.517	0.112	0	10.072	1	2.35	0.151	0	1	Neutral
840	0	0	1	0	0	0	1	0	1	Invariable
841	0	0	0	5.057	1	4.168	0.058	6	0.67	Diversifying
842	3.543	0.165	0.686	3.48	0.314	0	0.667	0	0.82	Neutral
843	2.074	0	1	0.137	0	0	0.667	0	0.819	Neutral

[truncated: 2 more sheets: FUBAR-P, SLAC-P]
